# Supplementary material for: Sustained CO2-photoreduction activity and high selectivity over Mn, C-codoped ZnO core-triple shell hollow spheres
Source: Nat Commun. 2021 Aug 16;12:4936. doi: 10.1038/s41467-021-25007-6 (PMC8368040; doi:10.1038/s41467-021-25007-6)
Supplement: Supplementary file 2 — Source Data [file 41467_2021_25007_MOESM2_ESM.xlsx]

## Sheet: Fig. 4
Fig. 4a		1 h	2 h	3 h	4 h		Fig. 4b	0 h	1 h	2 h	3 h	4 h		Fig. 4c	X	Y-left	X	Y-right		Fig. 4d									Fig. 4e
	Comm. ZnO	0.25	0.28	0.33	0.37			0.32	0.33	0.34	0.35	0.36			350	0.028	320	1.385
	CZ	0.23	0.56	0.67	0.74			0.34	0.36	0.39	0.42	0.43			365	0.03	321	1.387
	MCZ-1	0.29	0.38	0.69	0.8			0.35	0.38	0.41	0.43	0.47			380	0.016	322	1.399
	MCZ-2	0.54	0.68	0.78	0.83			0.36	0.46	0.48	0.51	0.6			400	0.015	323	1.387
	MCZ-5	0.36	0.64	0.67	0.75			0.33	0.36	0.38	0.39	0.41			420	0.0056	324	1.38
															450	0.0047	325	1.398
																	326	1.398
																	327	1.38
																	328	1.39
																	329	1.378
																	330	1.382
																	331	1.386
																	332	1.383
																	333	1.369
																	334	1.373
																	335	1.389
																	336	1.396
																	337	1.375
																	338	1.374
																	339	1.363
																	340	1.373
																	341	1.37
																	342	1.372
																	343	1.359
																	344	1.36
																	345	1.372
																	346	1.345
																	347	1.358
																	348	1.359
																	349	1.35
																	350	1.341
																	351	1.345
																	352	1.347
																	353	1.348
																	354	1.346
																	355	1.326
																	356	1.332
																	357	1.332
																	358	1.315
																	359	1.299
																	360	1.321
																	361	1.303
																	362	1.299
																	363	1.305
																	364	1.302
																	365	1.299
																	366	1.287
																	367	1.269
																	368	1.257
																	369	1.239
																	370	1.231
																	371	1.22
																	372	1.208
																	373	1.187
																	374	1.171
																	375	1.159
																	376	1.138
																	377	1.115
																	378	1.097
																	379	1.07
																	380	1.059
																	381	1.042
																	382	1.024
																	383	1
																	384	0.988
																	385	0.974
																	386	0.956
																	387	0.948
																	388	0.934
																	389	0.928
																	390	0.921
																	391	0.913
																	392	0.902
																	393	0.896
																	394	0.887
																	395	0.885
																	396	0.877
																	397	0.869
																	398	0.875
																	399	0.865
																	400	0.859
																	401	0.861
																	402	0.853
																	403	0.848
																	404	0.845
																	405	0.846
																	406	0.841
																	407	0.837
																	408	0.83
																	409	0.828
																	410	0.821
																	411	0.823
																	412	0.817
																	413	0.812
																	414	0.809
																	415	0.807
																	416	0.811
																	417	0.804
																	418	0.793
																	419	0.79
																	420	0.793
																	421	0.791
																	422	0.788
																	423	0.784
																	424	0.781
																	425	0.775
																	426	0.77
																	427	0.768
																	428	0.767
																	429	0.764
																	430	0.762
																	431	0.753
																	432	0.753
																	433	0.751
																	434	0.75
																	435	0.746
																	436	0.74
																	437	0.74
																	438	0.732
																	439	0.73
																	440	0.73
																	441	0.726
																	442	0.721
																	443	0.719
																	444	0.715
																	445	0.712
																	446	0.708
																	447	0.708
																	448	0.704
																	449	0.705
																	450	0.699
																	451	0.696
																	452	0.693
																	453	0.693
																	454	0.689
																	455	0.686
																	456	0.685
																	457	0.678
																	458	0.678
																	459	0.676
																	460	0.671
																	461	0.671
																	462	0.67
																	463	0.667
																	464	0.662
																	465	0.659
																	466	0.656
																	467	0.655
																	468	0.653
																	469	0.65
																	470	0.648
																	471	0.645
																	472	0.646
																	473	0.643
																	474	0.641
																	475	0.64
																	476	0.637
																	477	0.632
																	478	0.631
																	479	0.63
																	480	0.628

## Sheet: Fig. 5
Fig. 5a	X	Comm.ZnO	C-ZnO	1%Mn,C-ZnO	2%Mn,C-ZnO	5%Mn,C-ZnO		Fig. 5b	X	Comm.ZnO	C-ZnO	1%Mn,C-ZnO	2%Mn,C-ZnO	5%Mn,C-ZnO		Fig. 5b (inset)	X	Comm.ZnO	C-ZnO	1%Mn,C-ZnO	2%Mn,C-ZnO	5%Mn,C-ZnO		Fig. 5c	X	Comm.ZnO	C-ZnO	2%Mn,C-ZnO		Fig. 5d	X	C-ZnO	2%Mn,C-ZnO
	200	1.422	1.594	1.639	1.426	1.8			325	49	32.41	46.47	42.22	55.36			400	750.8	93.85	100.5	41.03	46.58			0	3	6	1			0.00743	0.00784	0.00794
	201	1.312	1.669	1.612	1.491	1.685			326	47.54	31.51	44.9	40.84	53.31			401	674.4	96.64	101.5	41.18	46.57			0.04883	4	3	3			0.01519	0.00953	0.00993
	202	1.388	1.558	1.649	1.404	1.773			327	46.16	30.64	43.66	39.59	51.85			402	608.4	99.47	102.3	41.27	46.7			0.09766	5	3	2			0.03763	0.0214	0.02803
	203	1.369	1.531	1.639	1.466	1.752			328	44.98	30.11	42.45	38.57	50.4			403	554.4	102	103.1	41.18	46.46			0.14648	5	5	0			0.05249	0.02906	0.03526
	204	1.355	1.59	1.634	1.433	1.749			329	43.74	29.28	41.18	37.32	49.02			404	509.2	104.7	103.4	41.61	46.67			0.19531	3	3	0			0.09064	0.03587	0.04207
	205	1.428	1.572	1.617	1.429	1.766			330	42.5	28.34	40.05	36.36	47.77			405	471.6	106.9	103.6	41.62	46.71			0.24414	3	6	2			0.10575	0.04329	0.04929
	206	1.366	1.572	1.631	1.405	1.721			331	41.45	27.7	39.06	35.41	46.63			406	439.2	108.9	103.9	41.63	46.64			0.29297	4	4	3			0.15234	0.04937	0.05787
	207	1.347	1.51	1.611	1.426	1.749			332	40.54	27.22	38.02	34.57	45.61			407	413.2	111.1	104.4	41.8	46.49			0.3418	0	6	6			0.15916	0.05296	0.05996
	208	1.411	1.55	1.609	1.423	1.755			333	39.79	26.68	37.27	34	44.57			408	391.28	112.9	104.5	41.85	46.65			0.39063	0	1	4			0.22983	0.05319	0.06992
	209	1.445	1.576	1.626	1.506	1.781			334	39.1	26.01	36.6	33.27	43.73			409	372.24	114.9	104.4	41.95	46.53			0.43945	2	2	0			0.28247	0.06078	0.08689
	210	1.437	1.64	1.623	1.409	1.856			335	38.37	25.62	35.81	32.51	42.97			410	355.2	116.3	104.7	41.99	46.58			0.48828	4	1	1			0.33511	0.07092	0.10192
	211	1.435	1.54	1.626	1.433	1.798			336	37.74	25.14	35.31	31.93	42.32			411	342.2	118	104.3	42.18	46.76			0.53711	2	3	2			0.38773	0.0821	0.12928
	212	1.458	1.579	1.636	1.491	1.735			337	36.93	24.74	34.63	31.43	41.48			412	330.52	119.3	104.2	42.23	46.55			0.58594	2	2	1			0.44035	0.09374	0.15855
	213	1.43	1.548	1.621	1.419	1.748			338	36.2	24.36	33.93	30.8	40.68			413	319.84	120.3	103.7	42.24	46.44			0.63477	5	4	2			0.47335	0.10738	0.18387
	214	1.438	1.566	1.632	1.465	1.777			339	35.79	23.81	33.2	30.12	39.95			414	310.72	121.5	103.1	41.94	46.42			0.68359	3	8	6			0.52609	0.12414	0.20554
	215	1.403	1.597	1.631	1.441	1.82			340	35.16	23.42	32.67	29.64	39.21			415	302.52	122.4	102.6	41.91	46.16			0.73242	4	1	3			0.57846	0.14056	0.23619
	216	1.462	1.585	1.631	1.429	1.767			341	34.65	23.04	32.19	29.25	38.72			416	295.84	123.2	102	41.86	45.87			0.78125	5	4	0			0.6313	0.15897	0.2654
	217	1.427	1.596	1.641	1.481	1.736			342	34.03	22.8	31.76	28.76	38.12			417	290.08	123.7	101.4	41.58	45.69			0.83008	1	3	3			0.68384	0.17963	0.29959
	218	1.455	1.598	1.639	1.443	1.742			343	33.67	22.44	31.22	28.18	37.8			418	284.8	124	100.2	41.36	45.42			0.87891	4	1	4			0.73654	0.19771	0.3312
	219	1.406	1.623	1.636	1.466	1.731			344	33.27	22.18	30.86	27.86	37.26			419	279.64	124.3	99.52	41.05	44.93			0.92773	5	2	3			0.78905	0.21949	0.36345
	220	1.443	1.583	1.646	1.444	1.75			345	32.82	21.84	30.25	27.43	36.65			420	274.96	124.2	98.31	40.66	44.51			0.97656	5	4	1			0.84162	0.24439	0.396
	221	1.457	1.609	1.639	1.467	1.742			346	32.52	21.48	29.96	27.02	36.1			421	271.12	124.3	96.73	40.4	44.06			1.02539	2	3	3			0.89421	0.2675	0.42783
	222	1.47	1.621	1.637	1.461	1.758			347	32.37	21.17	29.45	26.71	35.45			422	267.04	124.2	95.56	40.05	43.5			1.07422	5	8	2			0.94677	0.29441	0.46165
	223	1.428	1.556	1.646	1.439	1.744			348	31.9	21	29.01	26.32	34.89			423	263.72	123.8	94.4	39.73	43.05			1.12305	3	3	4			0.97329	0.32008	0.49232
	224	1.469	1.659	1.644	1.459	1.751			349	31.63	20.75	28.55	25.97	34.55			424	260.64	123.5	93.18	39.3	42.51			1.17188	7	2	2			0.98784	0.34702	0.51774
	225	1.434	1.611	1.64	1.455	1.76			350	31.8	20.5	28.08	25.65	34.09			425	257.44	122.9	91.71	38.81	41.94			1.2207	1	3	0				0.36921
	226	1.44	1.629	1.647	1.483	1.749			351	31.87	20.23	27.75	25.23	33.59			426	253.16	122.7	90.13	38.42	41.41			1.26953	10	5	1
	227	1.441	1.603	1.653	1.472	1.756			352	32.27	19.85	27.32	24.79	33.07			427	249.84	122.2	89.17	38.04	40.93			1.31836	3	1	0
	228	1.448	1.571	1.646	1.459	1.746			353	33.15	19.73	26.73	24.38	32.55			428	245.72	121.9	88.03	37.8	40.53			1.36719	4	3	0
	229	1.423	1.582	1.649	1.476	1.753			354	34.28	19.51	26.22	23.92	31.85			429	242.12	121.9	87.41	37.46	40.19			1.41602	2	3	4
	230	1.423	1.594	1.644	1.468	1.741			355	36.34	19.24	25.85	23.59	31.34			430	239.44	121.7	86.22	37.18	39.9			1.46484	2	4	1
	231	1.45	1.605	1.641	1.453	1.731			356	39.41	19.06	25.52	23.06	30.81			431	235.76	121.7	85.2	37.14	39.71			1.51367	2	2	7
	232	1.448	1.609	1.638	1.429	1.752			357	43.99	18.64	25.1	22.79	30.46			432	232.04	121.6	84.5	37.29	39.64			1.5625	3	6	2
	233	1.449	1.597	1.646	1.436	1.735			358	50.65	18.39	24.8	22.45	29.98			433	227.72	121.8	84.28	37.23	39.46			1.61133	4	6	3
	234	1.497	1.644	1.642	1.452	1.73			359	60.88	18.33	24.37	22.09	29.44			434	224.52	121.9	84.25	37.21	39.46			1.66016	3	7	2
	235	1.479	1.629	1.646	1.43	1.721			360	75.46	18.4	24.22	21.99	29.25			435	221.32	122.3	83.96	37.28	39.4			1.70898	1	8	1
	236	1.457	1.632	1.644	1.477	1.727			361	97.57	18.21	24.14	21.7	29.15			436	217.84	122.7	83.4	37.26	39.51			1.75781	3	2	4
	237	1.465	1.592	1.645	1.467	1.733			362	128.2	18.13	24.18	21.62	29.08			437	214.24	123	83.48	37.41	39.5			1.80664	6	6	1
	238	1.477	1.587	1.639	1.463	1.725			363	168.7	18.11	24.25	21.53	28.99			438	211.12	123.3	83.58	37.56	39.56			1.85547	5	5	1
	239	1.477	1.613	1.633	1.464	1.729			364	226.4	18.2	24.18	21.53	28.97			439	207.76	123.7	83.62	38.01	39.68			1.9043	5	2	3
	240	1.452	1.595	1.634	1.456	1.721			365	306.6	18.33	24.41	21.45	29.1			440	203.8	123.9	83.44	38.09	39.84			1.95313	5	4	3
	241	1.473	1.606	1.642	1.459	1.722			366	415.5	18.45	24.69	21.4	29.18			441	200.16	124.4	83.37	38.35	40.03			2.00195	4	5	2
	242	1.45	1.616	1.644	1.469	1.731			367	558.9	18.66	24.84	21.51	29.36			442	197.36	125.1	83.78	38.56	40.19			2.05078	2	6	6
	243	1.446	1.631	1.643	1.475	1.728			368	741.1	18.94	25.25	21.55	29.51			443	194	125.6	83.87	39.03	40.42			2.09961	3	2	1
	244	1.452	1.625	1.624	1.463	1.72			369	979	19.25	25.68	21.75	29.64			444	191.28	126.3	84.35	39.33	40.85			2.14844	1	2	4
	245	1.458	1.627	1.633	1.463	1.722			370	1272	19.58	26.27	21.97	29.96			445	188.48	127	84.68	39.8	41.12			2.19727	2	7	2
	246	1.482	1.601	1.633	1.464	1.719			371	1628	20.1	26.9	22.17	30.39			446	185.08	127.8	85.31	40.11	41.35			2.24609	4	6	5
	247	1.451	1.614	1.633	1.466	1.721			372	2061	20.82	28.1	22.43	30.98			447	182.88	128.3	85.83	40.53	41.58			2.29492	1	7	3
	248	1.487	1.594	1.636	1.456	1.717			373	2554	21.65	29.19	22.75	31.45			448	180.04	129.3	85.93	40.9	42.03			2.34375	3	7	3
	249	1.466	1.611	1.633	1.455	1.718			374	3103	22.59	30.47	23.16	32.04			449	176.92	130.3	86.49	41.41	42.56			2.39258	5	5	3
	250	1.455	1.599	1.633	1.457	1.717			375	3689	23.72	32.18	23.67	32.58			450	174.6	131.1	87.09	41.67	42.95			2.44141	5	3	5
	251	1.471	1.61	1.633	1.474	1.722			376	4285	24.93	33.9	24.19	33.21			451	172.2	131.5	87.17	42.16	43.17			2.49023	6	4	2
	252	1.462	1.615	1.629	1.455	1.726			377	4908	26.49	36.07	24.89	33.81			452	169.48	131.5	87.34	42.46	43.32			2.53906	10	3	4
	253	1.494	1.65	1.625	1.477	1.719			378	5502	28.06	38.44	25.55	34.75			453	167.04	131.8	87.59	42.79	43.47			2.58789	5	9	1
	254	1.476	1.628	1.632	1.49	1.722			379	6027	29.84	41.22	26.27	35.58			454	164.2	132	87.32	42.9	43.56			2.63672	3	10	5
	255	1.465	1.623	1.635	1.483	1.719			380	6501	31.99	44.08	26.95	36.34			455	161.56	132	87.45	43.05	43.75			2.68555	4	4	4
	256	1.474	1.645	1.634	1.472	1.718			381	6873	34.22	47.16	27.95	37.03			456	159.76	131.9	87.85	43.43	43.92			2.73438	8	8	5
	257	1.468	1.626	1.623	1.453	1.731			382	7129	36.71	50.57	28.86	37.91			457	157.48	131.8	87.8	43.56	44.06			2.7832	7	10	3
	258	1.463	1.632	1.619	1.453	1.713			383	7250	39.22	54.08	29.67	38.85			458	155.48	132	87.92	43.87	44.02			2.83203	6	9	2
	259	1.48	1.618	1.626	1.462	1.712			384	7265	41.89	57.75	30.62	39.75			459	153.8	132.4	88.22	44.28	44.15			2.88086	4	8	6
	260	1.455	1.621	1.629	1.468	1.727			385	7155	44.74	61.43	31.64	40.51			460	152	133.3	88.72	44.82	44.57			2.92969	11	6	6
	261	1.501	1.61	1.63	1.454	1.72			386	6934	48.04	65.22	32.57	41.3			461	151.2	134.2	89.03	45.23	45.08			2.97852	11	7	6
	262	1.485	1.605	1.63	1.454	1.709			387	6628	51.31	68.79	33.62	42.07			462	150.12	135.3	90.06	45.78	45.53			3.02734	14	10	2
	263	1.445	1.609	1.633	1.463	1.711			388	6252	54.51	72.65	34.55	42.74			463	149	136.3	90.74	46.31	45.85			3.07617	5	8	9
	264	1.478	1.617	1.626	1.462	1.721			389	5829	57.88	76.35	35.5	43.44			464	148.2	137	91.54	46.7	46.23			3.125	13	8	6
	265	1.456	1.612	1.634	1.478	1.726			390	5382	61.57	79.85	36.21	44.15			465	147.08	137.7	91.86	47.35	46.42			3.17383	9	15	12
	266	1.478	1.585	1.634	1.453	1.72			391	4925	65.13	83.16	37.04	44.64			466	146	138.7	92.05	47.78	46.73			3.22266	14	16	13
	267	1.486	1.595	1.626	1.458	1.721			392	4478	68.75	86.06	37.73	44.82			467	145.16	138.6	92.44	47.98	46.8			3.27148	18	24	14
	268	1.466	1.609	1.624	1.457	1.715			393	4032	72.09	88.5	38.34	45.39			468	143.88	138.5	92.53	48.16	46.97			3.32031	34	31	31
	269	1.466	1.645	1.623	1.452	1.714			394	3622	75.47	91.06	38.97	45.82			469	142.92	137.4	91.97	48.03	46.74			3.36914	53	31	32
	270	1.478	1.605	1.621	1.459	1.718			395	3253	78.57	93.3	39.44	46.07			470	140.72	135.9	90.84	47.74	46.25			3.41797	53	62	51
	271	1.473	1.58	1.619	1.451	1.717			396	2906	81.9	95.64	39.73	46.43			471	138.48	133.5	89.49	47.12	45.68			3.4668	105	63	73
	272	1.474	1.626	1.624	1.472	1.716			397	2600	85.19	97.18	40.22	46.55			472	136.04	131.1	87.68	46.48	45.03			3.51563	156	103	106
	273	1.46	1.587	1.624	1.456	1.717			398	2327	88.25	98.8	40.59	46.74			473	133.72	128.2	86.07	45.78	44.14			3.56445	246	183	191
	274	1.465	1.594	1.628	1.452	1.713			399	2086	91.41	99.56	40.77	46.64			474	131.84	125.3	84.34	45.2	43.47			3.61328	417	296	323
	275	1.465	1.576	1.625	1.458	1.721			400	1877	93.85	100.5	41.03	46.58			475	129.56	122.4	82.52	44.46	42.5			3.66211	603	479	472
	276	1.454	1.6	1.612	1.475	1.723			401	1686	96.64	101.5	41.18	46.57			476	127.4	119.7	80.83	43.49	41.71			3.71094	829	707	716
	277	1.45	1.63	1.614	1.427	1.719			402	1521	99.47	102.3	41.27	46.7			477	125.2	116.9	79.12	42.89	41.07			3.75977	1182	961	1014
	278	1.46	1.582	1.616	1.46	1.712			403	1386	102	103.1	41.18	46.46			478	123.48	114.7	77.62	42.32	40.55			3.80859	1481	1314	1275
	279	1.455	1.613	1.625	1.438	1.713			404	1273	104.7	103.4	41.61	46.67			479	122.08	112.4	76.4	41.88	39.99			3.85742	1928	1699	1685
	280	1.469	1.607	1.622	1.472	1.715			405	1179	106.9	103.6	41.62	46.71			480	121.16	111.2	75.62	41.76	39.56			3.90625	2437	2069	2187
	281	1.458	1.604	1.613	1.429	1.716			406	1098	108.9	103.9	41.63	46.64			481	120.36	110.2	74.96	41.29	39.2			3.95508	2879	2625	2744
	282	1.494	1.581	1.614	1.453	1.707			407	1033	111.1	104.4	41.8	46.49			482	119.88	109.1	74.34	41.21	39			4.00391	3558	3197	3147
	283	1.471	1.618	1.611	1.454	1.712			408	978.2	112.9	104.5	41.85	46.65			483	118.88	108.5	73.91	41.19	38.99			4.05273	4108	3795	3774
	284	1.439	1.607	1.617	1.435	1.708			409	930.6	114.9	104.4	41.95	46.53			484	118.48	107.4	73.37	41.21	38.79			4.10156	4744	4286	4483
	285	1.457	1.62	1.615	1.427	1.716			410	888	116.3	104.7	41.99	46.58			485	117.92	106.5	72.73	41.07	38.67			4.15039	5351	4889	4944
	286	1.434	1.589	1.607	1.437	1.708			411	855.5	118	104.3	42.18	46.76			486	117.72	105.7	72.74	41.02	38.54			4.19922	5905	5585	5641
	287	1.457	1.586	1.61	1.454	1.705			412	826.3	119.3	104.2	42.23	46.55			487	117.4	105.1	72.28	40.91	38.42			4.24805	6690	6311	6331
	288	1.45	1.609	1.607	1.431	1.711			413	799.6	120.3	103.7	42.24	46.44			488	117.04	104.4	71.86	40.73	38.31			4.29688	7321	6871	6804
	289	1.466	1.581	1.607	1.425	1.707			414	776.8	121.5	103.1	41.94	46.42			489	116.68	103.7	71.44	40.59	38.09			4.3457	7853	7660	7315
	290	1.449	1.589	1.604	1.427	1.707			415	756.3	122.4	102.6	41.91	46.16			490	116.28	102.7	70.91	40.65	37.87			4.39453	8430	8117	8034
	291	1.466	1.59	1.599	1.448	1.701			416	739.6	123.2	102	41.86	45.87			491	116	101.8	70.26	40.53	37.63			4.44336	9075	8589	8528
	292	1.465	1.592	1.604	1.414	1.702			417	725.2	123.7	101.4	41.58	45.69			492	115.8	100.9	69.9	40.4	37.59			4.49219	9367	9236	9012
	293	1.463	1.6	1.6	1.434	1.694			418	712	124	100.2	41.36	45.42			493	115.68	100.3	69.43	40.27	37.27			4.54102	9722	9466	9403
	294	1.467	1.583	1.603	1.435	1.706			419	699.1	124.3	99.52	41.05	44.93			494	115.2	99.25	68.85	40.06	37.03			4.58984	9838	9813	9700
	295	1.472	1.599	1.602	1.426	1.713			420	687.4	124.2	98.31	40.66	44.51			495	114.92	97.93	68.06	39.84	36.77			4.63867	10000	9961	9821
	296	1.448	1.595	1.603	1.422	1.703			421	677.8	124.3	96.73	40.4	44.06			496	114.36	96.7	67.13	39.66	36.42			4.6875	9653	10000	9828
	297	1.462	1.593	1.604	1.419	1.7			422	667.6	124.2	95.56	40.05	43.5			497	113.96	95.32	66.55	39.26	36.21			4.73633	9582	9880	9894
	298	1.474	1.603	1.601	1.418	1.707			423	659.3	123.8	94.4	39.73	43.05			498	113.44	94.03	65.78	38.94	36.02			4.78516	9368	9885	9884
	299	1.446	1.591	1.6	1.438	1.707			424	651.6	123.5	93.18	39.3	42.51			499	113.32	93.01	65.28	38.64	35.72			4.83398	9162	9850	9865
	300	1.456	1.598	1.598	1.432	1.707			425	643.6	122.9	91.71	38.81	41.94			500	113.08	92.23	64.72	38.43	35.55			4.88281	9309	9502	10000
	301	1.459	1.613	1.596	1.444	1.71			426	632.9	122.7	90.13	38.42	41.41											4.93164	8916	9688	9984
	302	1.478	1.61	1.593	1.409	1.695			427	624.6	122.2	89.17	38.04	40.93											4.98047	8815	9251	9772
	303	1.461	1.592	1.598	1.446	1.701			428	614.3	121.9	88.03	37.8	40.53											5.0293	8153	8891	9443
	304	1.46	1.565	1.595	1.425	1.709			429	605.3	121.9	87.41	37.46	40.19											5.07813	7745	8618	9194
	305	1.477	1.588	1.6	1.427	1.705			430	598.6	121.7	86.22	37.18	39.9											5.12695	7220	8043	8564
	306	1.422	1.594	1.595	1.42	1.708			431	589.4	121.7	85.2	37.14	39.71											5.17578	6821	7450	8097
	307	1.447	1.599	1.596	1.427	1.706			432	580.1	121.6	84.5	37.29	39.64											5.22461	6091	7042	7500
	308	1.454	1.577	1.601	1.431	1.693			433	569.3	121.8	84.28	37.23	39.46											5.27344	5458	6476	6748
	309	1.452	1.583	1.592	1.397	1.702			434	561.3	121.9	84.25	37.21	39.46											5.32227	4735	5727	6077
	310	1.425	1.562	1.594	1.401	1.702			435	553.3	122.3	83.96	37.28	39.4											5.37109	4150	5015	5082
	311	1.48	1.568	1.596	1.438	1.693			436	544.6	122.7	83.4	37.26	39.51											5.41992	3526	4318	4223
	312	1.468	1.59	1.596	1.401	1.699			437	535.6	123	83.48	37.41	39.5											5.46875	2975	3670	3495
	313	1.454	1.571	1.59	1.426	1.703			438	527.8	123.3	83.58	37.56	39.56											5.51758	2380	3128	2833
	314	1.459	1.607	1.591	1.416	1.703			439	519.4	123.7	83.62	38.01	39.68											5.56641	1925	2488	2276
	315	1.447	1.624	1.589	1.42	1.698			440	509.5	123.9	83.44	38.09	39.84											5.61523	1509	2052	1701
	316	1.459	1.559	1.58	1.408	1.692			441	500.4	124.4	83.37	38.35	40.03											5.66406	1218	1615	1287
	317	1.441	1.563	1.578	1.404	1.7			442	493.4	125.1	83.78	38.56	40.19											5.71289	1028	1359	940
	318	1.457	1.612	1.589	1.41	1.696			443	485	125.6	83.87	39.03	40.42											5.76172	777	1085	713
	319	1.451	1.603	1.583	1.401	1.686			444	478.2	126.3	84.35	39.33	40.85											5.81055	676	848	532
	320	1.448	1.592	1.582	1.385	1.688			445	471.2	127	84.68	39.8	41.12											5.85938	574	718	426
	321	1.463	1.561	1.573	1.387	1.692			446	462.7	127.8	85.31	40.11	41.35											5.9082	510	648	336
	322	1.445	1.541	1.578	1.399	1.681			447	457.2	128.3	85.83	40.53	41.58											5.95703	411	560	285
	323	1.428	1.581	1.576	1.387	1.676			448	450.1	129.3	85.93	40.9	42.03											6.00586	389	537	223
	324	1.442	1.564	1.574	1.38	1.684			449	442.3	130.3	86.49	41.41	42.56											6.05469	353	446	176
	325	1.442	1.583	1.574	1.398	1.688			450	436.5	131.1	87.09	41.67	42.95											6.10352	302	406	162
	326	1.464	1.589	1.572	1.398	1.676			451	430.5	131.5	87.17	42.16	43.17											6.15234	296	376	156
	327	1.443	1.581	1.572	1.38	1.684			452	423.7	131.5	87.34	42.46	43.32											6.20117	271	353	147
	328	1.441	1.545	1.567	1.39	1.683			453	417.6	131.8	87.59	42.79	43.47											6.25	249	359	112
	329	1.44	1.581	1.571	1.378	1.678			454	410.5	132	87.32	42.9	43.56											6.29883	268	325	112
	330	1.456	1.57	1.567	1.382	1.689			455	403.9	132	87.45	43.05	43.75											6.34766	234	294	132
	331	1.43	1.556	1.568	1.386	1.679			456	399.4	131.9	87.85	43.43	43.92											6.39648	241	307	125
	332	1.417	1.56	1.563	1.383	1.674			457	393.7	131.8	87.8	43.56	44.06											6.44531	224	289	106
	333	1.45	1.572	1.567	1.369	1.677			458	388.7	132	87.92	43.87	44.02											6.49414	198	283	112
	334	1.447	1.575	1.568	1.373	1.671			459	384.5	132.4	88.22	44.28	44.15											6.54297	201	306	132
	335	1.446	1.572	1.561	1.389	1.673			460	380	133.3	88.72	44.82	44.57											6.5918	227	267	98
	336	1.439	1.567	1.562	1.396	1.676			461	378	134.2	89.03	45.23	45.08											6.64063	211	235	109
	337	1.43	1.589	1.563	1.375	1.682			462	375.3	135.3	90.06	45.78	45.53											6.68945	207	264	114
	338	1.444	1.551	1.562	1.374	1.672			463	372.5	136.3	90.74	46.31	45.85											6.73828	190	256	117
	339	1.434	1.543	1.561	1.363	1.675			464	370.5	137	91.54	46.7	46.23											6.78711	179	231	79
	340	1.408	1.574	1.559	1.373	1.674			465	367.7	137.7	91.86	47.35	46.42											6.83594	148	211	118
	341	1.411	1.533	1.561	1.37	1.655			466	365	138.7	92.05	47.78	46.73											6.88477	163	233	97
	342	1.417	1.557	1.564	1.372	1.659			467	362.9	138.6	92.44	47.98	46.8											6.93359	192	202	87
	343	1.397	1.541	1.547	1.359	1.653			468	359.7	138.5	92.53	48.16	46.97											6.98242	167	211	84
	344	1.425	1.545	1.546	1.36	1.655			469	357.3	137.4	91.97	48.03	46.74											7.03125	165	195	76
	345	1.439	1.555	1.542	1.372	1.657			470	351.8	135.9	90.84	47.74	46.25											7.08008	164	208	107
	346	1.409	1.561	1.546	1.345	1.661			471	346.2	133.5	89.49	47.12	45.68											7.12891	161	187	107
	347	1.43	1.55	1.544	1.358	1.66			472	340.1	131.1	87.68	46.48	45.03											7.17773	143	185	68
	348	1.404	1.562	1.548	1.359	1.662			473	334.3	128.2	86.07	45.78	44.14											7.22656	128	176	75
	349	1.415	1.546	1.545	1.35	1.656			474	329.6	125.3	84.34	45.2	43.47											7.27539	125	177	79
	350	1.431	1.548	1.55	1.341	1.65			475	323.9	122.4	82.52	44.46	42.5											7.32422	124	170	87
	351	1.416	1.542	1.537	1.345	1.649			476	318.5	119.7	80.83	43.49	41.71											7.37305	122	158	89
	352	1.429	1.529	1.536	1.347	1.644			477	313	116.9	79.12	42.89	41.07											7.42188	122	149	68
	353	1.422	1.552	1.538	1.348	1.645			478	308.7	114.7	77.62	42.32	40.55											7.4707	116	167	71
	354	1.401	1.529	1.537	1.346	1.639			479	305.2	112.4	76.4	41.88	39.99											7.51953	112	146	80
	355	1.43	1.551	1.534	1.326	1.64			480	302.9	111.2	75.62	41.76	39.56											7.56836	115	134	77
	356	1.406	1.559	1.525	1.332	1.632			481	300.9	110.2	74.96	41.29	39.2											7.61719	99	144	81
	357	1.403	1.53	1.524	1.332	1.622			482	299.7	109.1	74.34	41.21	39											7.66602	122	160	84
	358	1.415	1.525	1.518	1.315	1.63			483	297.2	108.5	73.91	41.19	38.99											7.71484	105	106	80
	359	1.406	1.518	1.509	1.299	1.629			484	296.2	107.4	73.37	41.21	38.79											7.76367	107	135	72
	360	1.391	1.506	1.503	1.321	1.627			485	294.8	106.5	72.73	41.07	38.67											7.8125	110	145	76
	361	1.388	1.505	1.502	1.303	1.615			486	294.3	105.7	72.74	41.02	38.54											7.86133	93	125	68
	362	1.368	1.506	1.504	1.299	1.613			487	293.5	105.1	72.28	40.91	38.42											7.91016	96	135	66
	363	1.372	1.504	1.491	1.305	1.606			488	292.6	104.4	71.86	40.73	38.31											7.95898	97	132	72
	364	1.36	1.473	1.486	1.302	1.6			489	291.7	103.7	71.44	40.59	38.09											8.00781	109	115	54
	365	1.366	1.476	1.476	1.299	1.597			490	290.7	102.7	70.91	40.65	37.87											8.05664	111	114	78
	366	1.345	1.485	1.462	1.287	1.585			491	290	101.8	70.26	40.53	37.63											8.10547	101	128	65
	367	1.348	1.448	1.461	1.269	1.57			492	289.5	100.9	69.9	40.4	37.59											8.1543	99	137	84
	368	1.33	1.453	1.454	1.257	1.566			493	289.2	100.3	69.43	40.27	37.27											8.20313	78	125	69
	369	1.305	1.429	1.438	1.239	1.554			494	288	99.25	68.85	40.06	37.03											8.25195	103	129	62
	370	1.293	1.434	1.432	1.231	1.54			495	287.3	97.93	68.06	39.84	36.77											8.30078	107	143	89
	371	1.299	1.417	1.421	1.22	1.53			496	285.9	96.7	67.13	39.66	36.42											8.34961	92	128	72
	372	1.258	1.398	1.397	1.208	1.511			497	284.9	95.32	66.55	39.26	36.21											8.39844	103	119	67
	373	1.234	1.367	1.381	1.187	1.485			498	283.6	94.03	65.78	38.94	36.02											8.44727	95	129	80
	374	1.198	1.345	1.362	1.171	1.467			499	283.3	93.01	65.28	38.64	35.72											8.49609	93	126	75
	375	1.147	1.296	1.333	1.159	1.438			500	282.7	92.23	64.72	38.43	35.55											8.54492	90	111	72
	376	1.082	1.247	1.302	1.138	1.398			501	281	90.97	64.13	38.28	35.27											8.59375	101	121	62
	377	0.986	1.224	1.268	1.115	1.361			502	280	90.07	63.42	38.1	35.02											8.64258	100	116	87
	378	0.878	1.171	1.23	1.097	1.321			503	279.2	89.19	62.69	38.06	34.81											8.69141	79	115	80
	379	0.762	1.122	1.192	1.07	1.282			504	278.7	88.22	62.42	37.85	34.74											8.74023	91	97	70
	380	0.651	1.081	1.154	1.059	1.241			505	278.6	87.62	62.1	37.65	34.7											8.78906	83	117	76
	381	0.551	1.045	1.111	1.042	1.195			506	278.6	86.96	61.9	37.6	34.68											8.83789	86	109	53
	382	0.446	0.992	1.069	1.024	1.151			507	277.8	86.52	61.47	37.75	34.58											8.88672	83	94	82
	383	0.351	0.957	1.034	1	1.105			508	276.9	85.99	61.08	37.79	34.43											8.93555	85	128	63
	384	0.277	0.921	0.997	0.988	1.059			509	276.9	85.43	60.66	37.66	34.26											8.98438	88	93	59
	385	0.219	0.896	0.965	0.974	1.016			510	276.7	85.09	60.61	37.79	34.45											9.0332	73	90	73
	386	0.175	0.87	0.935	0.956	0.975			511	276.2	84.48	60.44	37.51	34.33											9.08203	82	109	68
	387	0.136	0.838	0.906	0.948	0.935			512	276	83.76	60.31	37.49	34.04											9.13086	79	82	61
	388	0.113	0.826	0.879	0.934	0.896			513	275	83.21	59.71	37.41	34.26											9.17969	78	94	52
	389	0.089	0.801	0.857	0.928	0.861			514	274.3	82.72	59.39	37.24	34.17											9.22852	66	81	42
	390	0.07	0.785	0.836	0.921	0.825			515	273.7	82.5	59.21	37.44	33.94											9.27734	94	85	48
	391	0.06	0.769	0.818	0.913	0.792			516	273.5	82.28	58.8	37.49	33.78											9.32617	73	89	47
	392	0.04	0.756	0.8	0.902	0.759			517	273.1	81.72	58.84	37.3	33.76											9.375	57	82	48
	393	0.035	0.741	0.785	0.896	0.727			518	272.2	81.09	58.52	37.35	33.77											9.42383	76	90	39
	394	0.027	0.734	0.773	0.887	0.698			519	272	80.36	58.24	37.24	33.62											9.47266	47	79	40
	395	0.02	0.719	0.761	0.885	0.672			520	271.9	79.91	57.92	37.24	33.59											9.52148	48	70	29
	396	0.015	0.717	0.749	0.877	0.646			521	270.9	79.46	57.73	37.15	33.53											9.57031	54	68	35
	397	0.008	0.711	0.739	0.869	0.621			522	269.9	79.51	57.59	37.14	33.56											9.61914	59	80	32
	398	0.006	0.703	0.729	0.875	0.6			523	269.5	79.47	57.25	37.19	33.39											9.66797	54	73	25
	399	0.001	0.69	0.722	0.865	0.577			524	269.1	78.98	57.28	37.07	33.15											9.7168	55	55	39
	400	-0.003	0.686	0.715	0.859	0.555			525	268.9	78.38	56.98	36.88	33.06											9.76563	51	62	46
	401	-0.005	0.683	0.706	0.861	0.535			526	268.5	78	56.79	36.98	33.13											9.81445	64	71	39
	402	-0.008	0.68	0.7	0.853	0.516			527	267.4	78.13	56.5	37.03	33.18											9.86328	58	57	34
	403	-0.014	0.675	0.694	0.848	0.498			528	266.7	78.05	56.52	37.04	33.01											9.91211	51	52	32
	404	-0.013	0.672	0.689	0.845	0.479			529	266	77.81	56.53	37.08	33.1											9.96094	47	77	36
	405	-0.019	0.664	0.683	0.846	0.463			530	265.8	77.32	56.51	37.02	33.06											10.0098	45	65	33
	406	-0.021	0.662	0.678	0.841	0.446			531	265.1	77.23	56.31	37.18	32.96											10.0586	59	72	36
	407	-0.022	0.657	0.673	0.837	0.431			532	264.3	77.11	56.28	37.02	33.05											10.1074	44	78	36
	408	-0.025	0.653	0.669	0.83	0.416			533	264	76.7	56.11	37.07	33.1											10.1562	40	51	33
	409	-0.024	0.649	0.664	0.828	0.404			534	262.8	76.53	55.98	37.06	33.11											10.2051	39	58	34
	410	-0.031	0.644	0.66	0.821	0.392			535	262.1	76.08	55.81	37.23	32.92											10.2539	23	63	31
	411	-0.033	0.641	0.657	0.823	0.38			536	261.1	75.84	55.76	37.18	32.79											10.3027	38	53	45
	412	-0.031	0.638	0.652	0.817	0.368			537	259.9	75.58	55.57	37.14	32.87											10.3516	42	55	38
	413	-0.036	0.63	0.648	0.812	0.356			538	258.8	75.22	55.45	37.06	32.94											10.4004	50	58	25
	414	-0.038	0.63	0.645	0.809	0.347			539	257.6	74.77	55.24	37.16	32.86											10.4492	47	50	39
	415	-0.038	0.625	0.641	0.807	0.337			540	256.7	74.12	54.75	37.04	32.99											10.498	37	46	35
	416	-0.04	0.623	0.638	0.811	0.326			541	255.8	73.8	54.53	36.88	32.94											10.5469	43	71	26
	417	-0.041	0.623	0.635	0.804	0.319			542	254.2	73.15	54.32	36.79	32.84											10.5957	47	44	23
	418	-0.044	0.616	0.633	0.793	0.31			543	252.4	72.55	54.08	36.84	32.84											10.6445	38	47	26
	419	-0.045	0.612	0.63	0.79	0.302			544	251.3	72.04	54.07	36.64	32.78											10.6934	37	55	26
	420	-0.046	0.613	0.626	0.793	0.295			545	249.6	71.46	53.71	36.58	32.85											10.7422	35	48	22
	421	-0.046	0.606	0.624	0.791	0.288			546	248.5	70.65	53.15	36.55	32.83											10.791	47	43	38
	422	-0.046	0.607	0.621	0.788	0.281			547	246.8	70.11	52.96	36.39	32.82											10.8398	23	45	23
	423	-0.049	0.598	0.618	0.784	0.274			548	245.2	69.16	52.53	36.23	32.75											10.8887	32	49	22
	424	-0.052	0.6	0.615	0.781	0.269			549	243.3	68.66	52.19	36.14	32.7											10.9375	25	57	29
	425	-0.053	0.593	0.612	0.775	0.263			550	241.8	68.08	51.92	36.15	32.73											10.9863	35	44	21
	426	-0.054	0.592	0.609	0.77	0.256			551	239.9	67.32	51.54	36.13	32.64											11.0352	36	51	29
	427	-0.054	0.586	0.607	0.768	0.251			552	238.4	66.67	51.43	36.05	32.76											11.084	39	47	19
	428	-0.058	0.585	0.605	0.767	0.245			553	236.8	66.07	51.01	36.01	32.81											11.1328	37	38	16
	429	-0.057	0.582	0.602	0.764	0.241			554	235.6	65.55	50.75	35.73	32.73											11.1816	24	37	25
	430	-0.057	0.58	0.599	0.762	0.236			555	233.8	65.02	50.4	35.7	32.71											11.2305	37	35	25
	431	-0.059	0.576	0.597	0.753	0.232			556	232.2	64.44	50.28	35.73	32.78											11.2793	38	46	25
	432	-0.056	0.577	0.594	0.753	0.229			557	230.9	64.05	50.29	35.8	32.89											11.3281	23	36	16
	433	-0.06	0.573	0.591	0.751	0.224			558	229.2	63.43	49.83	35.75	33.04											11.377	20	42	19
	434	-0.062	0.567	0.589	0.75	0.221			559	228	62.83	49.59	35.72	33.18											11.4258	26	40	27
	435	-0.061	0.567	0.587	0.746	0.217			560	226.4	62.53	49.52	35.82	33.42											11.4746	25	47	18
	436	-0.061	0.566	0.583	0.74	0.214			561	225	62.24	49.58	35.91	33.36											11.5234	28	46	25
	437	-0.063	0.558	0.58	0.74	0.211			562	223.3	61.95	49.4	35.91	33.58											11.5723	36	38	17
	438	-0.065	0.558	0.579	0.732	0.208			563	221.9	61.63	49.48	36.17	33.77											11.6211	15	41	24
	439	-0.066	0.555	0.576	0.73	0.204			564	220.1	61.15	49.48	36.21	33.9											11.6699	32	34	18
	440	-0.064	0.552	0.574	0.73	0.202			565	219.5	60.8	49.37	36.25	34.12											11.7188	25	46	22
	441	-0.064	0.548	0.571	0.726	0.2			566	218.3	60.61	49.16	36.27	34.43											11.7676	25	37	18
	442	-0.064	0.547	0.569	0.721	0.197			567	216.8	60.28	49.26	36.44	34.55											11.8164	21	25	13
	443	-0.067	0.543	0.566	0.719	0.195			568	215.6	60.06	49.43	36.72	34.91											11.8652	24	41	25
	444	-0.067	0.542	0.564	0.715	0.194			569	214.8	60.14	49.99	37.35	35.73											11.9141	17	33	14
	445	-0.068	0.54	0.563	0.712	0.192			570	215.2	61.46	51.65	39.08	38.14											11.9629	16	29	24
	446	-0.068	0.536	0.56	0.708	0.189																			12.0117	22	30	17
	447	-0.067	0.535	0.557	0.708	0.187																			12.0605	22	32	17
	448	-0.07	0.532	0.554	0.704	0.185																			12.1094	30	27	19
	449	-0.068	0.528	0.552	0.705	0.184																			12.1582	19	37	15
	450	-0.069	0.53	0.55	0.699	0.181																			12.207	20	39	16
	451	-0.07	0.523	0.547	0.696	0.18																			12.2559	27	42	16
	452	-0.07	0.52	0.545	0.693	0.179																			12.3047	22	28	15
	453	-0.071	0.519	0.542	0.693	0.178																			12.3535	29	31	11
	454	-0.069	0.518	0.539	0.689	0.176																			12.4023	18	35	15
	455	-0.068	0.514	0.537	0.686	0.175																			12.4512	28	38	14
	456	-0.072	0.511	0.535	0.685	0.174																			12.5	22	23	16
	457	-0.071	0.507	0.532	0.678	0.173																			12.5488	17	32	11
	458	-0.07	0.507	0.531	0.678	0.172																			12.5977	25	45	7
	459	-0.074	0.503	0.529	0.676	0.171																			12.6465	20	23	17
	460	-0.072	0.502	0.526	0.671	0.169																			12.6953	19	29	12
	461	-0.072	0.499	0.524	0.671	0.169																			12.7441	18	29	16
	462	-0.073	0.497	0.521	0.67	0.167																			12.793	18	28	14
	463	-0.073	0.495	0.518	0.667	0.166																			12.8418	20	23	14
	464	-0.073	0.493	0.516	0.662	0.165																			12.8906	20	38	10
	465	-0.073	0.492	0.515	0.659	0.165																			12.9395	20	31	15
	466	-0.071	0.491	0.513	0.656	0.164																			12.9883	12	27	8
	467	-0.073	0.489	0.511	0.655	0.163																			13.0371	18	38	12
	468	-0.073	0.484	0.508	0.653	0.163																			13.0859	20	17	8
	469	-0.073	0.48	0.506	0.65	0.162																			13.1348	17	30	9
	470	-0.075	0.48	0.503	0.648	0.161																			13.1836	21	37	8
	471	-0.075	0.478	0.501	0.645	0.161																			13.2324	17	32	8
	472	-0.073	0.474	0.5	0.646	0.159																			13.2812	12	19	5
	473	-0.073	0.474	0.498	0.643	0.159																			13.3301	17	23	13
	474	-0.074	0.472	0.495	0.641	0.158																			13.3789	13	25	12
	475	-0.076	0.469	0.493	0.64	0.157																			13.4277	17	28	14
	476	-0.074	0.469	0.492	0.637	0.157																			13.4766	12	26	9
	477	-0.074	0.467	0.49	0.632	0.156																			13.5254	19	22	9
	478	-0.076	0.465	0.489	0.631	0.156																			13.5742	11	15	6
	479	-0.076	0.463	0.486	0.63	0.155																			13.623	19	29	12
	480	-0.076	0.462	0.484	0.628	0.155																			13.6719	20	23	5
	481	-0.075	0.46	0.483	0.628	0.155																			13.7207	9	20	11
	482	-0.075	0.457	0.48	0.627	0.154																			13.7695	5	15	6
	483	-0.075	0.457	0.478	0.622	0.153																			13.8184	12	25	8
	484	-0.075	0.456	0.476	0.622	0.153																			13.8672	11	21	6
	485	-0.077	0.452	0.475	0.621	0.152																			13.916	7	16	5
	486	-0.076	0.45	0.474	0.618	0.152																			13.9648	6	20	8
	487	-0.076	0.452	0.472	0.618	0.151																			14.0137	9	20	6
	488	-0.076	0.448	0.47	0.617	0.151																			14.0625	7	20	9
	489	-0.073	0.448	0.469	0.616	0.15																			14.1113	18	22	7
	490	-0.074	0.447	0.467	0.613	0.15																			14.1602	12	16	5
	491	-0.075	0.445	0.465	0.612	0.15																			14.209	8	24	9
	492	-0.076	0.442	0.464	0.609	0.149																			14.2578	13	21	7
	493	-0.076	0.442	0.463	0.609	0.149																			14.3066	10	15	7
	494	-0.076	0.441	0.461	0.607	0.148																			14.3555	13	24	8
	495	-0.075	0.44	0.459	0.609	0.148																			14.4043	10	23	7
	496	-0.076	0.437	0.458	0.607	0.148																			14.4531	7	19	5
	497	-0.075	0.437	0.456	0.607	0.147																			14.502	7	11	4
	498	-0.076	0.436	0.455	0.606	0.146																			14.5508	11	19	6
	499	-0.076	0.433	0.454	0.6	0.146																			14.5996	13	27	9
	500	-0.077	0.433	0.453	0.602	0.146																			14.6484	9	19	6
	501	-0.076	0.432	0.451	0.599	0.146																			14.6973	6	20	5
	502	-0.076	0.43	0.449	0.597	0.145																			14.7461	9	16	8
	503	-0.075	0.43	0.448	0.599	0.145																			14.7949	11	18	9
	504	-0.076	0.428	0.447	0.597	0.144																			14.8438	7	20	7
	505	-0.074	0.428	0.445	0.596	0.144																			14.8926	7	22	4
	506	-0.075	0.426	0.444	0.594	0.144																			14.9414	12	11	9
	507	-0.076	0.425	0.443	0.594	0.144																			14.9902	8	9	6
	508	-0.076	0.424	0.442	0.592	0.144																			15.0391	9	17	5
	509	-0.075	0.423	0.44	0.593	0.143																			15.0879	11	19	2
	510	-0.077	0.421	0.439	0.589	0.142																			15.1367	14	14	3
	511	-0.076	0.42	0.438	0.589	0.142																			15.1855	11	23	4
	512	-0.076	0.42	0.437	0.589	0.141																			15.2344	14	21	4
	513	-0.075	0.42	0.436	0.588	0.141																			15.2832	14	14	6
	514	-0.077	0.417	0.434	0.587	0.14																			15.332	9	24	5
	515	-0.077	0.416	0.433	0.585	0.14																			15.3809	13	24	3
	516	-0.076	0.414	0.432	0.587	0.14																			15.4297	9	13	7
	517	-0.077	0.414	0.431	0.585	0.139																			15.4785	13	20	4
	518	-0.078	0.414	0.43	0.581	0.139																			15.5273	5	19	4
	519	-0.076	0.414	0.428	0.581	0.139																			15.5762	5	24	3
	520	-0.075	0.411	0.427	0.58	0.138																			15.625	9	17	4
	521	-0.078	0.409	0.426	0.579	0.138																			15.6738	8	12	3
	522	-0.078	0.408	0.425	0.578	0.138																			15.7227	8	14	10
	523	-0.076	0.409	0.423	0.58	0.138																			15.7715	7	12	8
	524	-0.077	0.406	0.423	0.577	0.137																			15.8203	9	14	10
	525	-0.076	0.408	0.422	0.578	0.137																			15.8691	10	21	5
	526	-0.075	0.406	0.421	0.575	0.137																			15.918	7	22	4
	527	-0.078	0.404	0.42	0.575	0.137																			15.9668	10	12	3
	528	-0.076	0.403	0.419	0.571	0.136																			16.0156	8	17	5
	529	-0.076	0.403	0.417	0.569	0.136																			16.0645	11	17	3
	530	-0.077	0.402	0.416	0.571	0.135																			16.1133	10	29	7
	531	-0.077	0.401	0.415	0.572	0.135																			16.1621	7	13	5
	532	-0.076	0.401	0.414	0.569	0.134																			16.2109	14	17	6
	533	-0.077	0.397	0.413	0.566	0.134																			16.2598	7	16	5
	534	-0.076	0.399	0.412	0.563	0.134																			16.3086	16	13	6
	535	-0.076	0.397	0.411	0.564	0.134																			16.3574	8	17	8
	536	-0.077	0.398	0.41	0.566	0.134																			16.4062	13	11	4
	537	-0.075	0.395	0.409	0.563	0.133																			16.4551	9	16	3
	538	-0.076	0.394	0.408	0.561	0.132																			16.5039	8	19	9
	539	-0.075	0.394	0.407	0.56	0.132																			16.5527	10	13	5
	540	-0.076	0.393	0.406	0.56	0.132																			16.6016	13	25	4
	541	-0.076	0.392	0.404	0.56	0.132																			16.6504	11	16	3
	542	-0.075	0.391	0.404	0.56	0.131																			16.6992	9	16	6
	543	-0.078	0.387	0.402	0.554	0.131																			16.748	9	22	6
	544	-0.075	0.388	0.402	0.554	0.131																			16.7969	3	16	8
	545	-0.078	0.385	0.401	0.555	0.13																			16.8457	9	16	6
	546	-0.075	0.386	0.4	0.554	0.13																			16.8945	4	13	5
	547	-0.075	0.386	0.398	0.551	0.13																			16.9434	4	14	6
	548	-0.077	0.385	0.398	0.55	0.129																			16.9922	7	13	10
	549	-0.075	0.384	0.397	0.551	0.129																			17.041	7	16	2
	550	-0.077	0.382	0.396	0.548	0.129																			17.0898	3	17	4
	551	-0.076	0.382	0.395	0.547	0.129																			17.1387	11	14	9
	552	-0.076	0.382	0.394	0.546	0.129																			17.1875	10	5	3
	553	-0.075	0.38	0.393	0.548	0.128																			17.2363	11	21	3
	554	-0.076	0.379	0.392	0.544	0.128																			17.2852	7	13	4
	555	-0.076	0.378	0.392	0.543	0.128																			17.334	12	11	4
	556	-0.075	0.378	0.391	0.543	0.128																			17.3828	5	22	3
	557	-0.076	0.377	0.389	0.542	0.127																			17.4316	5	16	12
	558	-0.076	0.375	0.389	0.54	0.127																			17.4805	17	18	6
	559	-0.077	0.375	0.388	0.538	0.126																			17.5293	6	16	1
	560	-0.076	0.377	0.387	0.537	0.126																			17.5781	14	13	4
	561	-0.077	0.373	0.386	0.534	0.126																			17.627	6	16	5
	562	-0.076	0.372	0.385	0.537	0.126																			17.6758	9	17	6
	563	-0.077	0.372	0.385	0.535	0.125																			17.7246	6	19	6
	564	-0.078	0.37	0.384	0.534	0.125																			17.7734	9	14	0
	565	-0.076	0.37	0.383	0.532	0.125																			17.8223	8	15	4
	566	-0.077	0.367	0.382	0.533	0.125																			17.8711	8	14	3
	567	-0.077	0.369	0.381	0.533	0.124																			17.9199	8	12	2
	568	-0.076	0.367	0.381	0.531	0.124																			17.9688	7	8	11
	569	-0.077	0.367	0.38	0.528	0.124																			18.0176	3	16	4
	570	-0.076	0.366	0.379	0.528	0.123																			18.0664	4	14	6
	571	-0.076	0.366	0.379	0.528	0.122																			18.1152	6	17	3
	572	-0.079	0.365	0.378	0.525	0.122																			18.1641	8	17	5
	573	-0.077	0.364	0.378	0.528	0.123																			18.2129	6	15	1
	574	-0.076	0.364	0.376	0.527	0.122																			18.2617	4	17	4
	575	-0.076	0.364	0.376	0.524	0.122																			18.3105	8	14	3
	576	-0.076	0.364	0.375	0.524	0.122																			18.3594	6	10	4
	577	-0.075	0.364	0.375	0.525	0.122																			18.4082	9	11	9
	578	-0.077	0.361	0.374	0.522	0.122																			18.457	4	19	3
	579	-0.077	0.36	0.374	0.52	0.121																			18.5059	8	20	5
	580	-0.076	0.361	0.373	0.521	0.121																			18.5547	9	10	2
	581	-0.075	0.359	0.372	0.521	0.12																			18.6035	4	17	4
	582	-0.076	0.36	0.372	0.519	0.12																			18.6523	11	18	3
	583	-0.077	0.357	0.371	0.518	0.12																			18.7012	5	15	3
	584	-0.075	0.359	0.371	0.519	0.12																			18.75	8	9	4
	585	-0.077	0.357	0.37	0.518	0.119																			18.7988	10	12	5
	586	-0.076	0.358	0.369	0.518	0.119																			18.8477	5	12	3
	587	-0.075	0.357	0.369	0.517	0.119																			18.8965	10	13	3
	588	-0.075	0.356	0.368	0.517	0.119																			18.9453	5	21	6
	589	-0.076	0.356	0.368	0.515	0.118																			18.9941	11	17	3
	590	-0.077	0.354	0.367	0.514	0.118																			19.043	7	11	6
	591	-0.077	0.355	0.366	0.512	0.119																			19.0918	5	8	3
	592	-0.077	0.352	0.367	0.51	0.118																			19.1406	10	11	4
	593	-0.076	0.354	0.365	0.512	0.118																			19.1895	6	21	7
	594	-0.077	0.351	0.365	0.511	0.118																			19.2383	7	14	4
	595	-0.076	0.353	0.365	0.51	0.117																			19.2871	11	8	4
	596	-0.076	0.351	0.364	0.51	0.117																			19.3359	7	11	1
	597	-0.077	0.35	0.363	0.509	0.117																			19.3848	4	16	1
	598	-0.076	0.35	0.363	0.509	0.117																			19.4336	7	15	3
	599	-0.078	0.349	0.362	0.507	0.116																			19.4824	4	12	1
	600	-0.075	0.349	0.362	0.508	0.116																			19.5312	9	16	2
	601	-0.077	0.348	0.361	0.505	0.116																			19.5801	11	14	4
	602	-0.076	0.348	0.36	0.506	0.115																			19.6289	3	6	6
	603	-0.075	0.349	0.36	0.506	0.116																			19.6777	11	10	4
	604	-0.076	0.348	0.36	0.503	0.116																			19.7266	5	17	4
	605	-0.077	0.346	0.359	0.502	0.115																			19.7754	8	7	6
	606	-0.075	0.346	0.358	0.502	0.115																			19.8242	8	9	5
	607	-0.076	0.344	0.357	0.501	0.115																			19.873	4	12	1
	608	-0.076	0.344	0.357	0.502	0.114																			19.9219	3	12	2
	609	-0.075	0.343	0.356	0.501	0.115																			19.9707	6	15	4
	610	-0.076	0.343	0.356	0.499	0.114																			20.0195	6	8	6
	611	-0.077	0.343	0.354	0.497	0.114																			20.0684	6	5	2
	612	-0.077	0.342	0.355	0.498	0.114																			20.1172	8	18	4
	613	-0.076	0.341	0.354	0.499	0.113																			20.166	4	10	5
	614	-0.075	0.342	0.354	0.496	0.113																			20.2148	4	9	6
	615	-0.076	0.339	0.353	0.495	0.113																			20.2637	6	11	2
	616	-0.077	0.34	0.352	0.493	0.113																			20.3125	5	12	2
	617	-0.076	0.339	0.351	0.494	0.113																			20.3613	5	20	4
	618	-0.076	0.338	0.351	0.495	0.112																			20.4102	6	9	4
	619	-0.078	0.336	0.35	0.492	0.112																			20.459	8	17	6
	620	-0.076	0.336	0.35	0.491	0.112																			20.5078	5	5	4
	621	-0.077	0.336	0.349	0.49	0.112																			20.5566	4	16	3
	622	-0.076	0.336	0.349	0.489	0.112																			20.6055	8	8	4
	623	-0.076	0.336	0.348	0.49	0.112																			20.6543	9	13	3
	624	-0.077	0.334	0.348	0.488	0.111																			20.7031	5	16	2
	625	-0.077	0.335	0.348	0.486	0.111																			20.752	6	18	5
	626	-0.077	0.334	0.347	0.489	0.11																			20.8008	4	11	2
	627	-0.076	0.334	0.346	0.487	0.11																			20.8496	2	12	3
	628	-0.075	0.334	0.346	0.487	0.111																			20.8984	7	10	3
	629	-0.076	0.332	0.345	0.486	0.111																			20.9473	8	9	4
	630	-0.077	0.331	0.345	0.484	0.11																			20.9961	7	12	0
	631	-0.077	0.33	0.344	0.483	0.11																			21.0449	5	11	7
	632	-0.077	0.329	0.343	0.483	0.11																			21.0938	6	10	4
	633	-0.076	0.33	0.343	0.481	0.109																			21.1426	8	7	3
	634	-0.078	0.328	0.342	0.481	0.109																			21.1914	4	12	3
	635	-0.078	0.329	0.341	0.48	0.109																			21.2402	9	15	3
	636	-0.077	0.328	0.342	0.48	0.109																			21.2891	6	10	4
	637	-0.076	0.327	0.341	0.478	0.109																			21.3379	11	11	5
	638	-0.075	0.327	0.34	0.48	0.108																			21.3867	3	7	4
	639	-0.077	0.324	0.34	0.477	0.108																			21.4355	6	11	5
	640	-0.076	0.325	0.339	0.478	0.108																			21.4844	5	9	3
	641	-0.075	0.326	0.339	0.476	0.108																			21.5332	4	12	2
	642	-0.077	0.324	0.339	0.476	0.108																			21.582	5	15	5
	643	-0.077	0.323	0.338	0.473	0.107																			21.6309	5	14	7
	644	-0.076	0.324	0.337	0.474	0.107																			21.6797	4	7	5
	645	-0.075	0.323	0.337	0.475	0.107																			21.7285	3	10	4
	646	-0.076	0.324	0.337	0.474	0.108																			21.7773	5	8	5
	647	-0.077	0.321	0.336	0.473	0.107																			21.8262	8	12	3
	648	-0.078	0.321	0.336	0.47	0.107																			21.875	5	10	5
	649	-0.075	0.323	0.335	0.472	0.107																			21.9238	4	9	3
	650	-0.078	0.319	0.335	0.469	0.106																			21.9727	4	5	2
	651	-0.076	0.321	0.334	0.47	0.106																			22.0215	5	6	3
	652	-0.077	0.318	0.334	0.468	0.106																			22.0703	7	15	2
	653	-0.078	0.318	0.333	0.468	0.106																			22.1191	6	14	4
	654	-0.078	0.319	0.333	0.466	0.106																			22.168	3	6	3
	655	-0.077	0.319	0.332	0.466	0.106																			22.2168	7	16	6
	656	-0.077	0.316	0.332	0.468	0.106																			22.2656	4	12	1
	657	-0.078	0.316	0.332	0.464	0.106																			22.3145	2	9	1
	658	-0.077	0.317	0.331	0.464	0.106																			22.3633	5	15	3
	659	-0.076	0.318	0.331	0.465	0.106																			22.4121	5	13	3
	660	-0.076	0.316	0.331	0.464	0.105																			22.4609	7	16	3
	661	-0.075	0.316	0.33	0.466	0.105																			22.5098	8	13	3
	662	-0.074	0.317	0.329	0.465	0.105																			22.5586	3	7	3
	663	-0.076	0.313	0.329	0.465	0.105																			22.6074	3	12	2
	664	-0.077	0.314	0.329	0.463	0.105																			22.6562	12	11	4
	665	-0.076	0.314	0.328	0.462	0.104																			22.7051	4	10	1
	666	-0.077	0.313	0.328	0.459	0.104																			22.7539	8	11	2
	667	-0.076	0.314	0.328	0.463	0.104																			22.8027	4	9	1
	668	-0.077	0.312	0.327	0.461	0.103																			22.8516	5	9	3
	669	-0.076	0.314	0.327	0.461	0.103																			22.9004	9	5	4
	670	-0.078	0.311	0.326	0.458	0.103																			22.9492	6	15	2
	671	-0.077	0.313	0.326	0.459	0.103																			22.998	7	7	2
	672	-0.076	0.312	0.326	0.46	0.102																			23.0469	10	13	1
	673	-0.079	0.31	0.325	0.458	0.102																			23.0957	4	11	1
	674	-0.076	0.31	0.325	0.46	0.101																			23.1445	10	7	5
	675	-0.078	0.31	0.324	0.458	0.101																			23.1934	5	11	3
	676	-0.078	0.309	0.324	0.458	0.101																			23.2422	9	11	2
	677	-0.076	0.309	0.324	0.459	0.101																			23.291	6	14	1
	678	-0.077	0.309	0.324	0.456	0.1																			23.3398	7	12	4
	679	-0.076	0.31	0.323	0.46	0.1																			23.3887	5	12	6
	680	-0.077	0.309	0.323	0.457	0.1																			23.4375	4	11	7
	681	-0.075	0.31	0.323	0.459	0.099																			23.4863	7	9	4
	682	-0.075	0.311	0.323	0.458	0.1																			23.5352	9	10	2
	683	-0.076	0.307	0.322	0.456	0.099																			23.584	8	9	2
	684	-0.075	0.31	0.322	0.456	0.099																			23.6328	9	10	3
	685	-0.077	0.309	0.321	0.458	0.099																			23.6816	7	13	7
	686	-0.077	0.308	0.321	0.456	0.098																			23.7305	7	13	3
	687	-0.077	0.308	0.321	0.456	0.098																			23.7793	2	12	4
	688	-0.075	0.309	0.32	0.457	0.098																			23.8281	2	9	1
	689	-0.075	0.309	0.32	0.458	0.098																			23.877	6	10	7
	690	-0.076	0.306	0.319	0.456	0.098																			23.9258	9	12	2
	691	-0.077	0.306	0.32	0.455	0.098																			23.9746	8	5	2
	692	-0.077	0.306	0.32	0.456	0.098																			24.0234	5	6	4
	693	-0.077	0.306	0.319	0.455	0.097																			24.0723	6	5	7
	694	-0.076	0.306	0.319	0.457	0.097																			24.1211	8	12	5
	695	-0.077	0.305	0.319	0.455	0.097																			24.1699	6	9	0
	696	-0.076	0.305	0.318	0.455	0.096																			24.2188	6	10	2
	697	-0.076	0.307	0.317	0.456	0.096																			24.2676	13	12	5
	698	-0.076	0.305	0.317	0.454	0.096																			24.3164	10	6	1
	699	-0.077	0.304	0.317	0.455	0.097																			24.3652	8	13	5
	700	-0.076	0.305	0.317	0.456	0.097																			24.4141	2	10	2
	701	-0.076	0.306	0.316	0.457	0.096																			24.4629	5	7	4
	702	-0.076	0.306	0.316	0.453	0.096																			24.5117	8	7	8
	703	-0.077	0.303	0.316	0.455	0.096																			24.5605	4	11	2
	704	-0.076	0.304	0.316	0.456	0.096																			24.6094	6	11	3
	705	-0.076	0.304	0.315	0.454	0.096																			24.6582	7	10	2
	706	-0.078	0.303	0.314	0.451	0.096																			24.707	1	6	2
	707	-0.075	0.303	0.314	0.453	0.095																			24.7559	3	9	6
	708	-0.076	0.304	0.314	0.453	0.095																			24.8047	5	11	1
	709	-0.077	0.303	0.314	0.453	0.095																			24.8535	8	6	2
	710	-0.078	0.302	0.313	0.453	0.095																			24.9023	5	7	9
	711	-0.076	0.303	0.313	0.454	0.095																			24.9512	2	6	1
	712	-0.076	0.302	0.313	0.452	0.094																			25	6	4	4
	713	-0.077	0.302	0.312	0.45	0.095																			25.0488	8	4	2
	714	-0.076	0.301	0.312	0.453	0.095																			25.0977	3	4	2
	715	-0.076	0.301	0.311	0.453	0.094																			25.1465	2	8	1
	716	-0.077	0.302	0.31	0.452	0.094																			25.1953	7	9	3
	717	-0.077	0.301	0.31	0.451	0.094																			25.2441	5	10	4
	718	-0.078	0.299	0.309	0.451	0.094																			25.293	5	11	3
	719	-0.077	0.301	0.309	0.451	0.093																			25.3418	5	6	5
	720	-0.077	0.299	0.309	0.451	0.093																			25.3906	5	8	3
	721	-0.077	0.299	0.308	0.449	0.094																			25.4395	7	7	2
	722	-0.076	0.299	0.308	0.448	0.093																			25.4883	5	11	1
	723	-0.076	0.299	0.307	0.448	0.093																			25.5371	0	10	3
	724	-0.076	0.298	0.307	0.448	0.094																			25.5859	10	11	4
	725	-0.076	0.297	0.306	0.447	0.094																			25.6348	4	5	4
	726	-0.075	0.297	0.306	0.446	0.093																			25.6836	6	14	5
	727	-0.078	0.299	0.305	0.447	0.093																			25.7324	5	14	6
	728	-0.076	0.296	0.306	0.448	0.093																			25.7812	4	9	1
	729	-0.074	0.296	0.305	0.447	0.093																			25.8301	7	12	3
	730	-0.076	0.297	0.305	0.446	0.093																			25.8789	4	14	5
	731	-0.076	0.295	0.305	0.447	0.093																			25.9277	5	14	2
	732	-0.075	0.295	0.304	0.446	0.093																			25.9766	4	11	0
	733	-0.077	0.295	0.304	0.443	0.093																			26.0254	6	2	1
	734	-0.078	0.294	0.303	0.444	0.093																			26.0742	10	8	4
	735	-0.076	0.295	0.302	0.443	0.093																			26.123	8	8	4
	736	-0.075	0.296	0.302	0.445	0.092																			26.1719	7	5	3
	737	-0.076	0.293	0.302	0.443	0.093																			26.2207	2	5	1
	738	-0.076	0.292	0.3	0.441	0.093																			26.2695	5	3	7
	739	-0.076	0.293	0.3	0.444	0.092																			26.3184	9	9	5
	740	-0.076	0.292	0.3	0.441	0.092																			26.3672	5	11	4
	741	-0.074	0.291	0.299	0.443	0.092																			26.416	5	10	0
	742	-0.075	0.291	0.3	0.445	0.092																			26.4648	4	9	2
	743	-0.075	0.293	0.298	0.443	0.092																			26.5137	8	10	3
	744	-0.078	0.292	0.297	0.44	0.092																			26.5625	3	7	3
	745	-0.075	0.289	0.297	0.44	0.091																			26.6113	6	12	4
	746	-0.077	0.289	0.296	0.439	0.091																			26.6602	5	8	0
	747	-0.075	0.291	0.297	0.441	0.091																			26.709	9	10	1
	748	-0.077	0.287	0.296	0.438	0.091																			26.7578	1	8	3
	749	-0.076	0.29	0.294	0.439	0.091																			26.8066	2	6	1
	750	-0.075	0.287	0.295	0.438	0.092																			26.8555	7	4	1
	751	-0.077	0.289	0.295	0.437	0.092																			26.9043	5	8	4
	752	-0.076	0.287	0.294	0.434	0.091																			26.9531	7	3	3
	753	-0.074	0.288	0.293	0.436	0.091																			27.002	7	9	1
	754	-0.074	0.288	0.292	0.435	0.09																			27.0508	8	10	1
	755	-0.077	0.284	0.292	0.433	0.09																			27.0996	6	13	1
	756	-0.077	0.286	0.292	0.435	0.091																			27.1484	14	8	3
	757	-0.075	0.286	0.291	0.436	0.091																			27.1973	3	4	3
	758	-0.078	0.283	0.291	0.432	0.09																			27.2461	9	7	3
	759	-0.078	0.283	0.289	0.432	0.09																			27.2949	4	4	5
	760	-0.075	0.283	0.289	0.431	0.09																			27.3438	6	8	2
	761	-0.075	0.283	0.29	0.43	0.09																			27.3926	4	8	1
	762	-0.077	0.281	0.289	0.43	0.09																			27.4414	9	9	2
	763	-0.075	0.282	0.289	0.43	0.091																			27.4902	5	8	1
	764	-0.075	0.282	0.288	0.431	0.09																			27.5391	7	13	5
	765	-0.078	0.281	0.287	0.428	0.09																			27.5879	7	7	0
	766	-0.076	0.283	0.286	0.429	0.089																			27.6367	6	16	3
	767	-0.076	0.278	0.286	0.425	0.09																			27.6855	7	14	2
	768	-0.076	0.278	0.286	0.429	0.09																			27.7344	2	11	4
	769	-0.078	0.278	0.285	0.425	0.089																			27.7832	10	8	3
	770	-0.074	0.28	0.284	0.427	0.089																			27.832	4	10	1
	771	-0.076	0.274	0.283	0.425	0.089																			27.8809	2	10	2
	772	-0.074	0.276	0.283	0.426	0.09																			27.9297	7	8	1
	773	-0.075	0.278	0.282	0.426	0.09																			27.9785	3	3	3
	774	-0.076	0.275	0.282	0.424	0.088																			28.0273	4	11	3
	775	-0.076	0.275	0.282	0.422	0.089																			28.0762	6	9	6
	776	-0.075	0.276	0.281	0.422	0.089																			28.125	5	4	3
	777	-0.079	0.275	0.281	0.42	0.089																			28.1738	4	6	2
	778	-0.075	0.275	0.28	0.424	0.09																			28.2227	1	8	4
	779	-0.075	0.276	0.28	0.422	0.089																			28.2715	5	13	3
	780	-0.076	0.273	0.279	0.42	0.089																			28.3203	4	8	0
	781	-0.075	0.273	0.279	0.421	0.088																			28.3691	5	15	2
	782	-0.074	0.273	0.278	0.42	0.088																			28.418	2	15	4
	783	-0.075	0.272	0.278	0.418	0.088																			28.4668	4	8	3
	784	-0.078	0.268	0.278	0.417	0.088																			28.5156	4	10	4
	785	-0.076	0.27	0.277	0.417	0.089																			28.5645	6	12	3
	786	-0.077	0.268	0.276	0.414	0.088																			28.6133	3	9	5
	787	-0.077	0.268	0.275	0.415	0.088																			28.6621	5	3	3
	788	-0.074	0.268	0.276	0.416	0.087																			28.7109	6	10	1
	789	-0.075	0.267	0.275	0.415	0.088																			28.7598	5	2	6
	790	-0.074	0.267	0.274	0.417	0.088																			28.8086	5	10	5
	791	-0.077	0.268	0.273	0.413	0.088																			28.8574	4	17	4
	792	-0.075	0.267	0.273	0.415	0.088																			28.9062	5	9	3
	793	-0.075	0.268	0.272	0.418	0.088																			28.9551	3	10	4
	794	-0.074	0.266	0.272	0.413	0.087																			29.0039	2	3	2
	795	-0.076	0.263	0.272	0.413	0.088																			29.0527	4	8	3
	796	-0.075	0.264	0.271	0.411	0.088																			29.1016	2	8	3
	797	-0.076	0.265	0.271	0.412	0.088																			29.1504	5	8	4
	798	-0.075	0.263	0.269	0.41	0.087																			29.1992	5	7	4
	799	-0.075	0.262	0.269	0.41	0.087																			29.248	9	7	1
	800	-0.075	0.262	0.268	0.409	0.087																			29.2969	7	12	2
	801	-0.074	0.262	0.268	0.407	0.087																			29.3457	10	9	6
	802	-0.077	0.26	0.268	0.405	0.088																			29.3945	7	7	5
	803	-0.077	0.26	0.266	0.408	0.088																			29.4434	5	6	2
	804	-0.076	0.259	0.266	0.406	0.087																			29.4922	3	6	5
	805	-0.076	0.259	0.266	0.406	0.088																			29.541	6	10	4
	806	-0.073	0.26	0.265	0.408	0.087																			29.5898	4	10	6
	807	-0.079	0.256	0.265	0.403	0.087																			29.6387	8	10	4
	808	-0.074	0.259	0.264	0.404	0.087																			29.6875	5	8	0
	809	-0.074	0.257	0.263	0.403	0.087																			29.7363	2	7	2
	810	-0.076	0.256	0.263	0.405	0.087																			29.7852	4	9	9
	811	-0.074	0.256	0.262	0.403	0.086																			29.834	1	6	2
	812	-0.075	0.258	0.263	0.401	0.087																			29.8828	8	9	5
	813	-0.078	0.254	0.262	0.402	0.086																			29.9316	6	11	3
	814	-0.075	0.255	0.26	0.402	0.086																			29.9805	2	8	3
	815	-0.075	0.254	0.26	0.4	0.087																			30.0293	7	6	3
	816	-0.074	0.254	0.259	0.4	0.087																			30.0781	12	11	0
	817	-0.074	0.251	0.259	0.396	0.086																			30.127	2	11	0
	818	-0.075	0.252	0.259	0.4	0.087																			30.1758	8	15	4
	819	-0.074	0.253	0.258	0.399	0.086																			30.2246	2	10	2
	820	-0.074	0.25	0.257	0.397	0.085																			30.2734	3	7	5
	821	-0.075	0.25	0.256	0.398	0.086																			30.3223	6	11	4
	822	-0.076	0.25	0.256	0.395	0.086																			30.3711	5	15	1
	823	-0.075	0.251	0.254	0.391	0.086																			30.4199	6	9	4
	824	-0.072	0.249	0.253	0.395	0.086																			30.4688	5	9	1
	825	-0.07	0.251	0.254	0.396	0.085																			30.5176	5	9	2
	826	-0.07	0.247	0.253	0.393	0.085																			30.5664	8	4	2
	827	-0.069	0.247	0.251	0.394	0.085																			30.6152	9	9	3
	828	-0.067	0.251	0.251	0.397	0.085																			30.6641	4	8	4
	829	-0.067	0.249	0.25	0.397	0.086																			30.7129	3	8	3
	830	-0.065	0.25	0.249	0.4	0.085																			30.7617	4	10	4
	831	-0.063	0.249	0.249	0.397	0.085																			30.8105	2	12	0
	832	-0.067	0.247	0.247	0.393	0.084																			30.8594	4	8	0
	833	-0.064	0.249	0.247	0.392	0.084																			30.9082	4	8	3
	834	-0.062	0.249	0.246	0.392	0.084																			30.957	5	5	3
	835	-0.061	0.248	0.245	0.396	0.083																			31.0059	7	10	3
	836	-0.06	0.249	0.245	0.397	0.082																			31.0547	10	13	4
	837	-0.061	0.248	0.243	0.391	0.083																			31.1035	8	7	0
	838	-0.06	0.248	0.242	0.394	0.085																			31.1523	5	11	3
	839	-0.06	0.248	0.243	0.391	0.086																			31.2012	1	11	2
	840	-0.057	0.244	0.241	0.397	0.083																			31.25	5	13	2
	841	-0.056	0.25	0.24	0.388	0.084																			31.2988	7	8	3
	842	-0.059	0.24	0.239	0.388	0.082																			31.3477	2	12	3
	843	-0.057	0.246	0.239	0.393	0.081																			31.3965	2	14	1
	844	-0.058	0.244	0.239	0.391	0.081																			31.4453	9	6	3
	845	-0.056	0.246	0.236	0.388	0.079																			31.4941	4	11	2
	846	-0.057	0.247	0.236	0.388	0.083																			31.543	8	11	2
	847	-0.059	0.241	0.236	0.386	0.085																			31.5918	4	11	5
	848	-0.059	0.245	0.238	0.388	0.082																			31.6406	4	8	1
	849	-0.057	0.241	0.236	0.387	0.081																			31.6895	3	10	1
	850	-0.057	0.242	0.235	0.387	0.081																			31.7383	1	8	0
	851	-0.062	0.238	0.234	0.384	0.082																			31.7871	2	8	3
	852	-0.059	0.24	0.235	0.38	0.082																			31.8359	1	12	4
	853	-0.06	0.236	0.233	0.385	0.083																			31.8848	5	4	1
	854	-0.059	0.24	0.231	0.385	0.08																			31.9336	2	9	4
	855	-0.057	0.234	0.233	0.384	0.082																			31.9824	4	10	3
	856	-0.059	0.236	0.232	0.382	0.081																			32.0312	3	6	4
	857	-0.06	0.235	0.232	0.381	0.082																			32.0801	5	7	3
	858	-0.06	0.236	0.23	0.379	0.082																			32.1289	3	11	3
	859	-0.057	0.236	0.232	0.38	0.084																			32.1777	6	11	7
	860	-0.056	0.234	0.23	0.382	0.084																			32.2266	3	7	5
	861	-0.057	0.235	0.228	0.375	0.083																			32.2754	11	13	1
	862	-0.059	0.234	0.228	0.379	0.082																			32.3242	6	8	0
	863	-0.057	0.235	0.229	0.382	0.082																			32.373	5	11	2
	864	-0.058	0.234	0.228	0.373	0.082																			32.4219	6	9	1
	865	-0.059	0.225	0.227	0.377	0.08																			32.4707	5	8	1
	866	-0.059	0.227	0.225	0.378	0.082																			32.5195	3	12	3
	867	-0.058	0.231	0.226	0.374	0.082																			32.5684	6	7	4
	868	-0.058	0.229	0.226	0.371	0.081																			32.6172	5	5	4
	869	-0.056	0.23	0.225	0.378	0.081																			32.666	4	9	4
	870	-0.057	0.23	0.223	0.373	0.081																			32.7148	4	11	4
	871	-0.061	0.229	0.224	0.375	0.081																			32.7637	5	4	4
	872	-0.058	0.226	0.225	0.374	0.082																			32.8125	6	9	2
	873	-0.061	0.226	0.223	0.371	0.081																			32.8613	6	5	4
	874	-0.058	0.228	0.224	0.373	0.083																			32.9102	4	7	2
	875	-0.06	0.223	0.225	0.37	0.082																			32.959	6	5	3
	876	-0.058	0.226	0.22	0.371	0.08																			33.0078	1	11	2
	877	-0.057	0.225	0.219	0.372	0.081																			33.0566	6	7	3
	878	-0.059	0.225	0.218	0.37	0.08																			33.1055	4	6	2
	879	-0.058	0.226	0.219	0.372	0.081																			33.1543	2	9	2
	880	-0.059	0.221	0.219	0.367	0.082																			33.2031	3	9	2
	881	-0.057	0.223	0.217	0.369	0.082																			33.252	2	7	5
	882	-0.059	0.222	0.216	0.366	0.082																			33.3008	3	9	4
	883	-0.059	0.218	0.216	0.366	0.081																			33.3496	6	11	2
	884	-0.056	0.223	0.215	0.364	0.081																			33.3984	8	5	3
	885	-0.056	0.222	0.216	0.367	0.082																			33.4473	5	8	3
	886	-0.057	0.219	0.215	0.363	0.083																			33.4961	4	12	2
	887	-0.06	0.219	0.214	0.36	0.082																			33.5449	0	10	2
	888	-0.06	0.217	0.214	0.362	0.083																			33.5938	5	12	1
	889	-0.06	0.217	0.214	0.36	0.081																			33.6426	5	14	5
	890	-0.06	0.217	0.213	0.36	0.081																			33.6914	4	8	2
	891	-0.057	0.215	0.213	0.361	0.081																			33.7402	7	9	2
	892	-0.058	0.216	0.212	0.358	0.081																			33.7891	7	7	4
	893	-0.059	0.213	0.211	0.358	0.081																			33.8379	4	7	2
	894	-0.058	0.214	0.212	0.362	0.081																			33.8867	4	11	3
	895	-0.06	0.212	0.211	0.356	0.082																			33.9355	2	8	3
	896	-0.057	0.211	0.21	0.358	0.081																			33.9844	3	6	1
	897	-0.058	0.213	0.21	0.361	0.081																			34.0332	12	7	1
	898	-0.058	0.212	0.21	0.359	0.081																			34.082	6	15	3
	899	-0.056	0.211	0.21	0.362	0.081																			34.1309	2	14	5
	900	-0.057	0.21	0.209	0.355	0.082																			34.1797	11	7	5
	901	-0.059	0.205	0.209	0.351	0.08																			34.2285	3	12	2
	902	-0.06	0.207	0.207	0.35	0.08																			34.2773	5	5	2
	903	-0.06	0.208	0.208	0.353	0.081																			34.3262	4	6	2
	904	-0.06	0.208	0.208	0.35	0.081																			34.375	12	10	1
	905	-0.058	0.208	0.208	0.353	0.081																			34.4238	4	7	2
	906	-0.059	0.205	0.2057	0.349	0.081																			34.4727	4	8	3
	907	-0.058	0.205	0.207	0.349	0.081																			34.5215	7	8	3
	908	-0.059	0.203	0.205	0.35	0.082																			34.5703	5	6	2
	909	-0.058	0.206	0.206	0.35	0.081																			34.6191	5	6	2
	910	-0.06	0.202	0.204	0.35	0.081																			34.668	7	12	2
	911	-0.058	0.203	0.203	0.348	0.081																			34.7168	4	5	1
	912	-0.057	0.204	0.204	0.347	0.081																			34.7656	2	10	2
	913	-0.058	0.203	0.203	0.345	0.082																			34.8145	3	6	6
	914	-0.058	0.2	0.201	0.345	0.08																			34.8633	5	17	1
	915	-0.058	0.202	0.202	0.343	0.08																			34.9121	7	7	5
	916	-0.059	0.198	0.198	0.344	0.079																			34.9609	5	6	4
	917	-0.058	0.201	0.201	0.343	0.079																			35.0098	6	9	5
	918	-0.059	0.198	0.198	0.343	0.079																			35.0586	4	9	4
	919	-0.061	0.196	0.199	0.342	0.079																			35.1074	3	6	0
	920	-0.057	0.197	0.197	0.343	0.079																			35.1562	4	9	2
	921	-0.059	0.196	0.197	0.341	0.08																			35.2051	8	12	3
	922	-0.059	0.196	0.196	0.341	0.08																			35.2539	2	4	1
	923	-0.059	0.196	0.196	0.344	0.079																			35.3027	5	5	3
	924	-0.057	0.195	0.195	0.342	0.079																			35.3516	1	4	1
	925	-0.059	0.194	0.194	0.338	0.079																			35.4004	4	8	5
	926	-0.058	0.194	0.194	0.341	0.079																			35.4492	4	4	3
	927	-0.059	0.195	0.195	0.338	0.08																			35.498	10	6	3
	928	-0.059	0.192	0.194	0.337	0.08																			35.5469	7	7	2
	929	-0.059	0.192	0.192	0.337	0.081																			35.5957	5	10	3
	930	-0.059	0.192	0.192	0.335	0.081																			35.6445	7	5	2
	931	-0.059	0.19	0.191	0.336	0.081																			35.6934	3	7	2
	932	-0.059	0.189	0.19	0.334	0.081																			35.7422	1	16	5
	933	-0.059	0.189	0.189	0.336	0.081																			35.791	7	6	3
	934	-0.059	0.188	0.188	0.334	0.082																			35.8398	3	10	4
	935	-0.06	0.188	0.188	0.331	0.081																			35.8887	3	8	1
	936	-0.059	0.187	0.189	0.332	0.081																			35.9375	6	4	2
	937	-0.059	0.187	0.187	0.331	0.081																			35.9863	5	8	1
	938	-0.059	0.186	0.186	0.332	0.081																			36.0352	4	8	4
	939	-0.059	0.184	0.185	0.331	0.082																			36.084	4	11	1
	940	-0.059	0.187	0.187	0.332	0.08																			36.1328	8	7	0
	941	-0.059	0.184	0.186	0.33	0.08																			36.1816	4	3	3
	942	-0.06	0.183	0.183	0.327	0.079																			36.2305	2	6	3
	943	-0.059	0.182	0.184	0.329	0.079																			36.2793	5	6	2
	944	-0.058	0.183	0.183	0.327	0.079																			36.3281	2	8	9
	945	-0.059	0.181	0.183	0.328	0.079																			36.377	2	5	3
	946	-0.059	0.182	0.182	0.327	0.079																			36.4258	9	5	3
	947	-0.059	0.181	0.181	0.325	0.08																			36.4746	10	9	7
	948	-0.058	0.181	0.182	0.324	0.08																			36.5234	3	7	4
	949	-0.058	0.179	0.18	0.323	0.079																			36.5723	5	12	1
	950	-0.06	0.177	0.179	0.322	0.079																			36.6211	1	10	1
	951	-0.059	0.181	0.18	0.324	0.079																			36.6699	2	5	0
	952	-0.06	0.178	0.178	0.321	0.077																			36.7188	6	9	5
	953	-0.06	0.177	0.177	0.321	0.078																			36.7676	2	7	5
	954	-0.06	0.176	0.179	0.321	0.078																			36.8164	4	9	3
	955	-0.058	0.177	0.177	0.321	0.079																			36.8652	5	15	0
	956	-0.059	0.176	0.175	0.322	0.08																			36.9141	2	9	2
	957	-0.06	0.174	0.174	0.318	0.078																			36.9629	6	12	0
	958	-0.059	0.175	0.175	0.319	0.078																			37.0117	9	3	3
	959	-0.06	0.175	0.175	0.32	0.078																			37.0605	6	6	2
	960	-0.059	0.173	0.176	0.317	0.078																			37.1094	4	8	2
	961	-0.059	0.172	0.174	0.317	0.077																			37.1582	7	10	2
	962	-0.061	0.172	0.173	0.317	0.077																			37.207	2	7	3
	963	-0.058	0.175	0.175	0.319	0.077																			37.2559	3	7	1
	964	-0.06	0.17	0.173	0.317	0.077																			37.3047	5	5	3
	965	-0.059	0.171	0.171	0.314	0.077																			37.3535	8	6	2
	966	-0.059	0.17	0.17	0.316	0.077																			37.4023	2	8	2
	967	-0.06	0.169	0.17	0.314	0.078																			37.4512	5	12	1
	968	-0.059	0.169	0.169	0.312	0.078																			37.5	4	9	0
	969	-0.06	0.168	0.167	0.313	0.077																			37.5488	4	14	3
	970	-0.06	0.167	0.167	0.312	0.077																			37.5977	3	12	1
	971	-0.06	0.168	0.17	0.311	0.077																			37.6465	4	8	7
	972	-0.06	0.167	0.171	0.311	0.077																			37.6953	5	7	3
	973	-0.06	0.166	0.169	0.31	0.077																			37.7441	2	10	4
	974	-0.059	0.166	0.168	0.311	0.077																			37.793	2	5	1
	975	-0.059	0.165	0.167	0.309	0.076																			37.8418	4	9	7
	976	-0.059	0.164	0.164	0.309	0.077																			37.8906	4	5	3
	977	-0.06	0.164	0.166	0.308	0.076																			37.9395	2	7	2
	978	-0.059	0.164	0.164	0.309	0.076																			37.9883	7	7	3
	979	-0.06	0.164	0.164	0.307	0.076																			38.0371	2	7	6
	980	-0.059	0.162	0.162	0.307	0.076																			38.0859	3	4	2
	981	-0.059	0.162	0.163	0.306	0.076																			38.1348	4	9	2
	982	-0.06	0.162	0.162	0.305	0.077																			38.1836	6	10	2
	983	-0.06	0.161	0.161	0.307	0.078																			38.2324	4	9	2
	984	-0.06	0.161	0.161	0.303	0.076																			38.2812	4	3	3
	985	-0.059	0.161	0.161	0.305	0.075																			38.3301	4	10	2
	986	-0.059	0.16	0.162	0.304	0.076																			38.3789	3	7	2
	987	-0.059	0.159	0.159	0.303	0.075																			38.4277	5	6	2
	988	-0.06	0.158	0.158	0.303	0.075																			38.4766	5	5	7
	989	-0.059	0.158	0.158	0.302	0.075																			38.5254	4	8	2
	990	-0.06	0.158	0.159	0.301	0.075																			38.5742	4	5	1
	991	-0.061	0.157	0.157	0.3	0.076																			38.623	3	8	5
	992	-0.06	0.156	0.156	0.299	0.077																			38.6719	4	4	4
	993	-0.059	0.156	0.156	0.3	0.075																			38.7207	5	8	7
	994	-0.06	0.156	0.155	0.299	0.075																			38.7695	6	4	3
	995	-0.059	0.156	0.156	0.299	0.075																			38.8184	4	6	3
	996	-0.06	0.154	0.154	0.297	0.075																			38.8672	3	6	4
	997	-0.06	0.154	0.155	0.299	0.075																			38.916	4	5	1
	998	-0.061	0.153	0.153	0.296	0.075																			38.9648	2	8	2
	999	-0.06	0.152	0.152	0.296	0.075																			39.0137	2	7	3
	1000	-0.06	0.152	0.152	0.296	0.074																			39.0625	3	12	3
	1001	-0.06	0.151	0.151	0.296	0.074																			39.1113	5	11	3
	1002	-0.06	0.151	0.151	0.294	0.074																			39.1602	3	6	2
	1003	-0.06	0.151	0.152	0.294	0.073																			39.209	4	6	3
	1004	-0.059	0.152	0.152	0.293	0.074																			39.2578	1	7	7
	1005	-0.059	0.15	0.15	0.296	0.073																			39.3066	5	3	4
	1006	-0.059	0.15	0.151	0.292	0.073																			39.3555	3	4	3
	1007	-0.059	0.149	0.149	0.291	0.073																			39.4043	6	7	3
	1008	-0.059	0.148	0.149	0.29	0.075																			39.4531	5	14	2
	1009	-0.06	0.148	0.148	0.291	0.074																			39.502	5	6	4
	1010	-0.059	0.148	0.148	0.292	0.073																			39.5508	1	13	4
	1011	-0.059	0.149	0.149	0.29	0.072																			39.5996	4	9	2
	1012	-0.059	0.147	0.147	0.289	0.073																			39.6484	3	5	5
	1013	-0.06	0.146	0.148	0.288	0.072																			39.6973	2	7	3
	1014	-0.058	0.147	0.147	0.288	0.072																			39.7461	5	6	4
	1015	-0.059	0.147	0.147	0.289	0.072																			39.7949	4	5	2
	1016	-0.061	0.145	0.145	0.286	0.07																			39.8438	6	13	6
	1017	-0.059	0.145	0.146	0.286	0.071																			39.8926	3	12	6
	1018	-0.06	0.144	0.144	0.287	0.072																			39.9414	3	12	4
	1019	-0.06	0.144	0.144	0.286	0.071																			39.9902	4	5	2
	1020	-0.059	0.145	0.145	0.286	0.071																			40.0391	3	7	1
	1021	-0.06	0.144	0.144	0.284	0.07																			40.0879	0	8	3
	1022	-0.059	0.143	0.143	0.285	0.069																			40.1367	8	7	2
	1023	-0.059	0.143	0.143	0.284	0.069																			40.1855	2	9	5
	1024	-0.06	0.142	0.142	0.285	0.067																			40.2344	2	5	1
	1025	-0.059	0.142	0.142	0.282	0.068																			40.2832	9	6	3
	1026	-0.06	0.142	0.142	0.282	0.068																			40.332	2	7	2
	1027	-0.059	0.141	0.143	0.283	0.067																			40.3809	6	8	4
	1028	-0.059	0.14	0.14	0.284	0.068																			40.4297	6	9	3
	1029	-0.059	0.141	0.141	0.282	0.067																			40.4785	5	3	2
	1030	-0.059	0.139	0.139	0.282	0.067																			40.5273	5	6	6
	1031	-0.058	0.141	0.142	0.281	0.068																			40.5762	4	9	2
	1032	-0.059	0.138	0.138	0.28	0.065																			40.625	4	7	2
	1033	-0.059	0.14	0.14	0.279	0.066																			40.6738	5	7	1
	1034	-0.059	0.138	0.138	0.278	0.066																			40.7227	6	4	2
	1035	-0.06	0.137	0.139	0.278	0.065																			40.7715	9	9	1
	1036	-0.059	0.138	0.138	0.278	0.065																			40.8203	1	6	3
	1037	-0.06	0.137	0.137	0.276	0.064																			40.8691	5	8	3
	1038	-0.059	0.137	0.137	0.276	0.065																			40.918	6	7	2
	1039	-0.059	0.136	0.136	0.275	0.063																			40.9668	6	8	2
	1040	-0.059	0.135	0.135	0.276	0.062																			41.0156	4	5	4
	1041	-0.059	0.137	0.137	0.276	0.065																			41.0645	1	4	2
	1042	-0.059	0.136	0.136	0.276	0.064																			41.1133	2	10	2
	1043	-0.058	0.136	0.136	0.275	0.062																			41.1621	4	6	3
	1044	-0.059	0.133	0.135	0.273	0.063																			41.2109	7	6	1
	1045	-0.059	0.134	0.134	0.273	0.063																			41.2598	3	7	4
	1046	-0.058	0.133	0.133	0.274	0.064																			41.3086	2	5	3
	1047	-0.059	0.134	0.134	0.273	0.063																			41.3574	3	5	6
	1048	-0.06	0.131	0.132	0.271	0.062																			41.4062	7	8	0
	1049	-0.058	0.133	0.133	0.273	0.062																			41.4551	3	7	6
	1050	-0.06	0.131	0.131	0.27	0.061																			41.5039	2	5	5
	1051	-0.059	0.132	0.132	0.272	0.062																			41.5527	0	8	0
	1052	-0.059	0.131	0.131	0.27	0.062																			41.6016	6	7	4
	1053	-0.059	0.13	0.131	0.27	0.062																			41.6504	4	9	3
	1054	-0.058	0.132	0.132	0.271	0.061																			41.6992	2	8	2
	1055	-0.059	0.13	0.13	0.269	0.061																			41.748	4	4	2
	1056	-0.06	0.128	0.13	0.268	0.059																			41.7969	4	7	3
	1057	-0.058	0.13	0.13	0.269	0.06																			41.8457	2	4	1
	1058	-0.058	0.13	0.13	0.267	0.06																			41.8945	4	5	2
	1059	-0.059	0.13	0.132	0.269	0.06																			41.9434	1	6	3
	1060	-0.059	0.129	0.13	0.266	0.06																			41.9922	5	6	1
	1061	-0.06	0.129	0.129	0.268	0.06																			42.041	4	7	2
	1062	-0.059	0.128	0.128	0.266	0.058																			42.0898	7	7	1
	1063	-0.059	0.128	0.129	0.266	0.06																			42.1387	7	7	5
	1064	-0.061	0.126	0.126	0.263	0.059																			42.1875	2	5	4
	1065	-0.058	0.127	0.127	0.266	0.058																			42.2363	8	10	2
	1066	-0.059	0.127	0.127	0.266	0.057																			42.2852	7	5	1
	1067	-0.06	0.126	0.125	0.262	0.058																			42.334	4	6	3
	1068	-0.06	0.127	0.127	0.263	0.056																			42.3828	5	13	2
	1069	-0.06	0.126	0.126	0.262	0.057																			42.4316	8	7	4
	1070	-0.058	0.126	0.126	0.262	0.058																			42.4805	3	5	3
	1071	-0.059	0.126	0.125	0.263	0.058																			42.5293	6	8	2
	1072	-0.058	0.124	0.124	0.264	0.056																			42.5781	3	10	5
	1073	-0.059	0.125	0.125	0.263	0.056																			42.627	1	5	2
	1074	-0.059	0.124	0.124	0.261	0.056																			42.6758	2	5	1
	1075	-0.059	0.124	0.124	0.26	0.056																			42.7246	4	8	3
	1076	-0.06	0.123	0.124	0.259	0.056																			42.7734	2	6	0
	1077	-0.059	0.123	0.123	0.259	0.055																			42.8223	5	8	1
	1078	-0.059	0.122	0.123	0.26	0.056																			42.8711	2	4	4
	1079	-0.059	0.122	0.122	0.258	0.055																			42.9199	6	4	1
	1080	-0.061	0.12	0.122	0.257	0.055																			42.9688	4	7	1
	1081	-0.059	0.121	0.121	0.258	0.055																			43.0176	1	3	2
	1082	-0.06	0.122	0.122	0.259	0.055																			43.0664	7	5	5
	1083	-0.059	0.122	0.122	0.257	0.056																			43.1152	3	8	2
	1084	-0.058	0.121	0.121	0.256	0.054																			43.1641	6	11	4
	1085	-0.058	0.12	0.12	0.256	0.055																			43.2129	2	12	2
	1086	-0.06	0.12	0.12	0.256	0.055																			43.2617	3	4	2
	1087	-0.059	0.12	0.12	0.256	0.054																			43.3105	4	11	3
	1088	-0.059	0.118	0.119	0.256	0.054																			43.3594	4	8	3
	1089	-0.059	0.118	0.118	0.254	0.053																			43.4082	4	4	4
	1090	-0.059	0.117	0.117	0.254	0.054																			43.457	5	4	1
	1091	-0.059	0.118	0.119	0.255	0.053																			43.5059	7	6	3
	1092	-0.059	0.117	0.117	0.254	0.054																			43.5547	7	5	2
	1093	-0.061	0.116	0.116	0.251	0.053																			43.6035	1	6	0
	1094	-0.059	0.117	0.117	0.253	0.052																			43.6523	3	4	0
	1095	-0.059	0.117	0.117	0.253	0.053																			43.7012	3	7	2
	1096	-0.059	0.116	0.116	0.251	0.052																			43.75	3	9	4
	1097	-0.058	0.116	0.116	0.251	0.052																			43.7988	3	4	2
	1098	-0.058	0.116	0.117	0.251	0.051																			43.8477	5	5	1
	1099	-0.058	0.116	0.116	0.252	0.051																			43.8965	5	3	6
	1100	-0.059	0.115	0.115	0.251	0.051																			43.9453	2	1	0
	1101	-0.058	0.115	0.114	0.251	0.053																			43.9941	6	7	1
	1102	-0.059	0.112	0.112	0.25	0.052																			44.043	8	5	1
	1103	-0.059	0.114	0.114	0.25	0.052																			44.0918	4	12	4
	1104	-0.06	0.114	0.114	0.248	0.049																			44.1406	7	9	2
	1105	-0.059	0.113	0.113	0.249	0.051																			44.1895	4	5	4
	1106	-0.058	0.114	0.114	0.248	0.051																			44.2383	3	6	1
	1107	-0.059	0.112	0.112	0.248	0.05																			44.2871	1	6	5
	1108	-0.059	0.112	0.112	0.247	0.05																			44.3359	4	8	7
	1109	-0.059	0.112	0.112	0.247	0.05																			44.3848	5	6	5
	1110	-0.059	0.113	0.113	0.246	0.049																			44.4336	3	10	4
	1111	-0.059	0.112	0.112	0.245	0.048																			44.4824	6	8	4
	1112	-0.058	0.113	0.114	0.247	0.048																			44.5312	3	8	4
	1113	-0.058	0.112	0.112	0.244	0.048																			44.5801	3	9	0
	1114	-0.058	0.112	0.113	0.245	0.049																			44.6289	7	7	4
	1115	-0.059	0.111	0.111	0.244	0.048																			44.6777	4	7	1
	1116	-0.059	0.11	0.11	0.246	0.048																			44.7266	4	7	4
	1117	-0.059	0.11	0.11	0.245	0.048																			44.7754	2	5	2
	1118	-0.06	0.109	0.11	0.244	0.048																			44.8242	0	7	0
	1119	-0.059	0.109	0.109	0.242	0.048																			44.873	3	5	3
	1120	-0.059	0.109	0.109	0.242	0.048																			44.9219	2	9	3
	1121	-0.059	0.108	0.109	0.241	0.048																			44.9707	7	4	2
	1122	-0.059	0.108	0.108	0.242	0.046																			45.0195	3	5	3
	1123	-0.059	0.108	0.108	0.243	0.047																			45.0684	3	1	2
	1124	-0.059	0.108	0.108	0.24	0.047																			45.1172	2	4	4
	1125	-0.058	0.109	0.109	0.241	0.045																			45.166	5	8	4
	1126	-0.058	0.108	0.108	0.241	0.047																			45.2148	6	4	6
	1127	-0.058	0.108	0.108	0.241	0.045																			45.2637	9	5	3
	1128	-0.059	0.107	0.107	0.238	0.045																			45.3125	3	5	1
	1129	-0.059	0.107	0.106	0.239	0.045																			45.3613	8	4	3
	1130	-0.058	0.107	0.107	0.24	0.046																			45.4102	5	5	3
	1131	-0.058	0.106	0.106	0.24	0.044																			45.459	2	7	0
	1132	-0.059	0.106	0.106	0.239	0.044																			45.5078	3	16	0
	1133	-0.058	0.107	0.107	0.239	0.045																			45.5566	5	6	3
	1134	-0.059	0.105	0.105	0.237	0.045																			45.6055	0	14	2
	1135	-0.059	0.106	0.106	0.236	0.046																			45.6543	3	12	2
	1136	-0.059	0.105	0.105	0.237	0.044																			45.7031	4	5	3
	1137	-0.059	0.104	0.104	0.236	0.043																			45.752	1	4	3
	1138	-0.059	0.105	0.105	0.236	0.043																			45.8008	3	5	2
	1139	-0.058	0.105	0.106	0.236	0.043																			45.8496	1	5	2
	1140	-0.058	0.104	0.104	0.234	0.043																			45.8984	6	8	3
	1141	-0.058	0.104	0.104	0.233	0.043																			45.9473	5	9	2
	1142	-0.058	0.104	0.104	0.235	0.043																			45.9961	1	7	3
	1143	-0.058	0.102	0.102	0.234	0.041																			46.0449	4	8	3
	1144	-0.058	0.103	0.103	0.233	0.042																			46.0938	4	5	1
	1145	-0.058	0.102	0.102	0.233	0.042																			46.1426	4	8	3
	1146	-0.059	0.102	0.102	0.232	0.041																			46.1914	2	8	5
	1147	-0.059	0.102	0.102	0.233	0.042																			46.2402	1	5	2
	1148	-0.059	0.102	0.102	0.232	0.041																			46.2891	4	1	2
	1149	-0.06	0.1	0.1	0.232	0.041																			46.3379	7	9	2
	1150	-0.059	0.101	0.101	0.23	0.04																			46.3867	4	4	2
	1151	-0.06	0.1	0.1	0.229	0.042																			46.4355	3	6	2
	1152	-0.059	0.1	0.1	0.229	0.042																			46.4844	4	7	0
	1153	-0.06	0.098	0.098	0.229	0.041																			46.5332	4	9	0
	1154	-0.059	0.1	0.1	0.229	0.04																			46.582	8	8	3
	1155	-0.059	0.099	0.099	0.229	0.042																			46.6309	5	8	3
	1156	-0.061	0.096	0.096	0.226	0.04																			46.6797	3	5	3
	1157	-0.059	0.098	0.098	0.226	0.04																			46.7285	5	5	2
	1158	-0.06	0.099	0.099	0.228	0.04																			46.7773	3	12	3
	1159	-0.059	0.099	0.099	0.228	0.04																			46.8262	8	7	2
	1160	-0.06	0.098	0.098	0.227	0.039																			46.875	1	4	5
	1161	-0.06	0.098	0.098	0.226	0.04																			46.9238	5	4	3
	1162	-0.059	0.097	0.097	0.226	0.039																			46.9727	5	11	4
	1163	-0.06	0.095	0.095	0.224	0.039																			47.0215	6	4	0
	1164	-0.059	0.096	0.096	0.225	0.039																			47.0703	4	6	4
	1165	-0.059	0.097	0.097	0.225	0.041																			47.1191	6	8	2
	1166	-0.059	0.097	0.097	0.225	0.038																			47.168	4	5	0
	1167	-0.06	0.094	0.094	0.224	0.039																			47.2168	5	9	2
	1168	-0.061	0.094	0.094	0.224	0.039																			47.2656	5	9	2
	1169	-0.06	0.094	0.094	0.224	0.039																			47.3145	7	7	4
	1170	-0.06	0.094	0.094	0.223	0.038																			47.3633	3	9	2
	1171	-0.06	0.096	0.096	0.225	0.039																			47.4121	3	11	1
	1172	-0.06	0.095	0.095	0.222	0.038																			47.4609	3	8	3
	1173	-0.059	0.095	0.095	0.223	0.037																			47.5098	3	4	3
	1174	-0.06	0.095	0.095	0.222	0.037																			47.5586	5	3	0
	1175	-0.06	0.093	0.093	0.222	0.037																			47.6074	4	8	0
	1176	-0.058	0.095	0.095	0.222	0.037																			47.6562	0	9	1
	1177	-0.06	0.093	0.093	0.22	0.037																			47.7051	4	7	2
	1178	-0.059	0.094	0.094	0.221	0.038																			47.7539	3	6	2
	1179	-0.059	0.093	0.093	0.221	0.035																			47.8027	3	11	1
	1180	-0.059	0.092	0.092	0.22	0.037																			47.8516	8	9	3
	1181	-0.06	0.092	0.092	0.219	0.036																			47.9004	4	6	5
	1182	-0.06	0.092	0.092	0.218	0.036																			47.9492	7	6	4
	1183	-0.06	0.091	0.091	0.219	0.036																			47.998	6	8	3
	1184	-0.06	0.092	0.092	0.217	0.037																			48.0469	4	6	1
	1185	-0.06	0.091	0.091	0.217	0.035																			48.0957	9	9	2
	1186	-0.059	0.09	0.09	0.218	0.035																			48.1445	6	5	1
	1187	-0.06	0.091	0.091	0.217	0.036																			48.1934	1	3	1
	1188	-0.06	0.089	0.089	0.216	0.036																			48.2422	1	3	2
	1189	-0.06	0.09	0.09	0.217	0.035																			48.291	4	7	4
	1190	-0.06	0.089	0.089	0.215	0.036																			48.3398	7	5	2
	1191	-0.059	0.091	0.091	0.217	0.035																			48.3887	6	5	3
	1192	-0.059	0.089	0.089	0.215	0.034																			48.4375	1	7	3
	1193	-0.059	0.09	0.09	0.217	0.035																			48.4863	0	7	2
	1194	-0.06	0.088	0.088	0.215	0.036																			48.5352	2	6	3
	1195	-0.059	0.089	0.089	0.216	0.033																			48.584	3	9	4
	1196	-0.059	0.088	0.088	0.217	0.034																			48.6328	6	3	3
	1197	-0.06	0.088	0.088	0.215	0.034																			48.6816	2	6	5
	1198	-0.06	0.086	0.086	0.215	0.034																			48.7305	4	7	3
	1199	-0.06	0.087	0.087	0.213	0.035																			48.7793	2	8	2
	1200	-0.059	0.087	0.087	0.214	0.034																			48.8281	2	2	1
	1201	-0.06	0.087	0.087	0.213	0.034																			48.877	5	4	3
	1202	-0.058	0.088	0.088	0.216	0.035																			48.9258	1	10	4
	1203	-0.061	0.085	0.085	0.213	0.033																			48.9746	6	6	1
	1204	-0.058	0.088	0.088	0.214	0.033																			49.0234	6	8	2
	1205	-0.059	0.086	0.086	0.213	0.034																			49.0723	3	10	2
	1206	-0.059	0.087	0.087	0.213	0.034																			49.1211	4	7	1
	1207	-0.059	0.085	0.085	0.211	0.032																			49.1699	2	6	4
	1208	-0.06	0.084	0.084	0.212	0.033																			49.2188	2	7	4
	1209	-0.06	0.084	0.084	0.21	0.033																			49.2676	3	5	2
	1210	-0.06	0.085	0.085	0.212	0.033																			49.3164	9	2	3
	1211	-0.06	0.085	0.085	0.211	0.033																			49.3652	2	7	5
	1212	-0.059	0.085	0.085	0.21	0.032																			49.4141	4	6	3
	1213	-0.061	0.084	0.084	0.209	0.032																			49.4629	4	12	1
	1214	-0.06	0.084	0.084	0.21	0.033																			49.5117	3	6	8
	1215	-0.06	0.083	0.083	0.208	0.032																			49.5605	5	9	3
	1216	-0.059	0.084	0.084	0.209	0.031																			49.6094	7	6	1
	1217	-0.059	0.085	0.085	0.208	0.031																			49.6582	8	8	2
	1218	-0.058	0.084	0.084	0.209	0.03																			49.707	2	7	3
	1219	-0.06	0.083	0.083	0.207	0.031																			49.7559	6	8	3
	1220	-0.061	0.083	0.083	0.207	0.031																			49.8047	3	9	6
	1221	-0.061	0.083	0.083	0.207	0.03																			49.8535	5	6	4
	1222	-0.06	0.083	0.083	0.207	0.031																			49.9023	4	3	5
	1223	-0.059	0.083	0.083	0.208	0.031																			49.9512	0	4	2
	1224	-0.06	0.081	0.081	0.207	0.029
	1225	-0.06	0.081	0.081	0.206	0.029
	1226	-0.058	0.082	0.082	0.209	0.029
	1227	-0.059	0.08	0.08	0.206	0.029
	1228	-0.06	0.081	0.081	0.204	0.029
	1229	-0.058	0.081	0.081	0.208	0.031
	1230	-0.058	0.082	0.082	0.206	0.03
	1231	-0.059	0.08	0.08	0.205	0.029
	1232	-0.059	0.08	0.08	0.203	0.028
	1233	-0.059	0.079	0.079	0.203	0.029
	1234	-0.059	0.08	0.08	0.204	0.029
	1235	-0.058	0.08	0.08	0.204	0.029
	1236	-0.06	0.079	0.079	0.202	0.029
	1237	-0.059	0.079	0.079	0.202	0.031
	1238	-0.058	0.08	0.08	0.203	0.029
	1239	-0.06	0.078	0.078	0.202	0.03
	1240	-0.059	0.078	0.078	0.201	0.029
	1241	-0.06	0.078	0.078	0.201	0.03
	1242	-0.06	0.076	0.076	0.201	0.031
	1243	-0.058	0.077	0.077	0.202	0.027
	1244	-0.06	0.076	0.076	0.201	0.028
	1245	-0.059	0.077	0.077	0.201	0.029
	1246	-0.059	0.078	0.078	0.201	0.03
	1247	-0.059	0.076	0.076	0.2	0.028
	1248	-0.06	0.076	0.076	0.199	0.028
	1249	-0.059	0.076	0.076	0.199	0.03
	1250	-0.06	0.077	0.077	0.2	0.028
	1251	-0.06	0.075	0.075	0.198	0.029
	1252	-0.06	0.076	0.076	0.197	0.029
	1253	-0.058	0.076	0.076	0.199	0.03
	1254	-0.058	0.076	0.076	0.2	0.028
	1255	-0.058	0.073	0.073	0.197	0.027
	1256	-0.061	0.075	0.075	0.199	0.028
	1257	-0.058	0.075	0.075	0.199	0.028
	1258	-0.059	0.075	0.075	0.197	0.028
	1259	-0.059	0.074	0.074	0.195	0.026
	1260	-0.059	0.074	0.074	0.197	0.026
	1261	-0.058	0.074	0.074	0.2	0.028
	1262	-0.058	0.074	0.074	0.197	0.027
	1263	-0.058	0.075	0.075	0.198	0.027
	1264	-0.059	0.074	0.074	0.197	0.027
	1265	-0.058	0.075	0.075	0.197	0.026
	1266	-0.058	0.075	0.075	0.197	0.026
	1267	-0.06	0.073	0.073	0.195	0.026
	1268	-0.06	0.072	0.072	0.195	0.025
	1269	-0.059	0.074	0.074	0.197	0.026
	1270	-0.058	0.072	0.072	0.196	0.026
	1271	-0.059	0.071	0.071	0.194	0.026
	1272	-0.059	0.072	0.072	0.193	0.025
	1273	-0.057	0.073	0.073	0.194	0.025
	1274	-0.059	0.073	0.073	0.193	0.027
	1275	-0.059	0.072	0.072	0.192	0.024
	1276	-0.057	0.072	0.072	0.193	0.024
	1277	-0.058	0.072	0.072	0.191	0.027
	1278	-0.058	0.071	0.071	0.193	0.025
	1279	-0.059	0.07	0.07	0.191	0.025
	1280	-0.058	0.071	0.071	0.192	0.026
	1281	-0.059	0.069	0.069	0.19	0.024
	1282	-0.058	0.071	0.071	0.19	0.024
	1283	-0.058	0.069	0.069	0.19	0.024
	1284	-0.059	0.071	0.071	0.192	0.024
	1285	-0.057	0.07	0.07	0.193	0.023
	1286	-0.059	0.069	0.069	0.19	0.022
	1287	-0.058	0.07	0.07	0.19	0.023
	1288	-0.059	0.068	0.068	0.189	0.023
	1289	-0.058	0.069	0.069	0.191	0.025
	1290	-0.057	0.07	0.07	0.19	0.024
	1291	-0.059	0.067	0.067	0.189	0.024
	1292	-0.058	0.067	0.067	0.187	0.024
	1293	-0.058	0.07	0.07	0.191	0.023
	1294	-0.057	0.07	0.07	0.19	0.022
	1295	-0.059	0.068	0.068	0.188	0.021
	1296	-0.058	0.069	0.069	0.19	0.022
	1297	-0.057	0.068	0.068	0.19	0.022
	1298	-0.058	0.069	0.069	0.19	0.023
	1299	-0.058	0.069	0.069	0.188	0.022
	1300	-0.058	0.067	0.067	0.188	0.022
	1301	-0.058	0.067	0.067	0.189	0.02
	1302	-0.056	0.068	0.068	0.189	0.022
	1303	-0.058	0.067	0.067	0.188	0.022
	1304	-0.057	0.067	0.067	0.186	0.021
	1305	-0.059	0.064	0.064	0.184	0.02
	1306	-0.058	0.067	0.067	0.183	0.022
	1307	-0.058	0.066	0.066	0.185	0.02
	1308	-0.058	0.065	0.065	0.184	0.022
	1309	-0.058	0.065	0.065	0.184	0.022
	1310	-0.059	0.064	0.064	0.183	0.021
	1311	-0.059	0.063	0.063	0.183	0.019
	1312	-0.059	0.063	0.063	0.185	0.019
	1313	-0.058	0.065	0.065	0.184	0.019
	1314	-0.059	0.065	0.065	0.183	0.019
	1315	-0.059	0.065	0.065	0.184	0.02
	1316	-0.058	0.065	0.065	0.183	0.019
	1317	-0.058	0.063	0.063	0.183	0.022
	1318	-0.059	0.063	0.063	0.18	0.019
	1319	-0.059	0.062	0.062	0.182	0.018
	1320	-0.059	0.062	0.062	0.181	0.019
	1321	-0.059	0.062	0.062	0.183	0.019
	1322	-0.06	0.061	0.061	0.181	0.018
	1323	-0.059	0.062	0.062	0.181	0.018
	1324	-0.059	0.06	0.06	0.181	0.019
	1325	-0.061	0.059	0.059	0.178	0.017
	1326	-0.061	0.061	0.061	0.179	0.021
	1327	-0.06	0.059	0.059	0.179	0.02
	1328	-0.061	0.059	0.059	0.177	0.019
	1329	-0.06	0.058	0.058	0.179	0.018
	1330	-0.06	0.061	0.061	0.179	0.021
	1331	-0.06	0.06	0.06	0.179	0.018
	1332	-0.058	0.058	0.058	0.179	0.02
	1333	-0.057	0.06	0.06	0.18	0.018
	1334	-0.058	0.06	0.06	0.182	0.018
	1335	-0.06	0.059	0.059	0.177	0.019
	1336	-0.06	0.057	0.057	0.176	0.019
	1337	-0.061	0.056	0.056	0.176	0.016
	1338	-0.06	0.058	0.058	0.175	0.019
	1339	-0.058	0.056	0.056	0.176	0.019
	1340	-0.059	0.056	0.056	0.176	0.017
	1341	-0.059	0.057	0.057	0.177	0.016
	1342	-0.059	0.058	0.058	0.174	0.016
	1343	-0.061	0.056	0.056	0.172	0.017
	1344	-0.06	0.055	0.055	0.174	0.019
	1345	-0.061	0.055	0.055	0.174	0.015
	1346	-0.06	0.056	0.056	0.173	0.015
	1347	-0.061	0.055	0.055	0.175	0.015
	1348	-0.059	0.057	0.057	0.175	0.017
	1349	-0.062	0.053	0.053	0.173	0.015
	1350	-0.06	0.055	0.055	0.174	0.015
	1351	-0.059	0.055	0.055	0.171	0.013
	1352	-0.061	0.054	0.054	0.173	0.012
	1353	-0.06	0.054	0.054	0.174	0.015
	1354	-0.06	0.054	0.054	0.175	0.016
	1355	-0.059	0.054	0.054	0.171	0.012
	1356	-0.058	0.055	0.055	0.174	0.015
	1357	-0.06	0.054	0.054	0.172	0.013
	1358	-0.059	0.052	0.052	0.171	0.014
	1359	-0.058	0.054	0.054	0.173	0.012
	1360	-0.06	0.053	0.053	0.173	0.015
	1361	-0.061	0.051	0.051	0.171	0.015
	1362	-0.059	0.052	0.052	0.169	0.012
	1363	-0.059	0.054	0.054	0.172	0.013
	1364	-0.06	0.053	0.053	0.169	0.014
	1365	-0.061	0.054	0.054	0.171	0.014
	1366	-0.06	0.052	0.052	0.17	0.012
	1367	-0.059	0.052	0.052	0.17	0.014
	1368	-0.059	0.051	0.051	0.171	0.011
	1369	-0.061	0.052	0.052	0.169	0.011
	1370	-0.06	0.05	0.05	0.168	0.012
	1371	-0.061	0.051	0.051	0.166	0.01
	1372	-0.059	0.051	0.051	0.17	0.012
	1373	-0.061	0.051	0.051	0.167	0.011
	1374	-0.061	0.049	0.049	0.165	0.01
	1375	-0.06	0.05	0.05	0.164	0.009
	1376	-0.06	0.048	0.048	0.166	0.008
	1377	-0.059	0.046	0.046	0.166	0.01
	1378	-0.057	0.048	0.048	0.164	0.01
	1379	-0.06	0.047	0.047	0.164	0.009
	1380	-0.058	0.05	0.05	0.167	0.008
	1381	-0.059	0.046	0.046	0.163	0.007
	1382	-0.057	0.047	0.047	0.165	0.01
	1383	-0.06	0.046	0.046	0.162	0.008
	1384	-0.057	0.049	0.049	0.161	0.007
	1385	-0.058	0.047	0.047	0.163	0.005
	1386	-0.059	0.048	0.048	0.161	0.008
	1387	-0.061	0.046	0.046	0.162	0.01
	1388	-0.058	0.048	0.048	0.163	0.009
	1389	-0.059	0.047	0.047	0.163	0.006
	1390	-0.062	0.041	0.041	0.156	0.005
	1391	-0.061	0.045	0.045	0.16	0.005
	1392	-0.062	0.046	0.046	0.158	0.008
	1393	-0.06	0.045	0.045	0.16	0.006
	1394	-0.061	0.043	0.043	0.159	0.005
	1395	-0.064	0.043	0.043	0.159	0.004
	1396	-0.061	0.044	0.044	0.159	0.008
	1397	-0.061	0.044	0.044	0.157	0.006
	1398	-0.061	0.042	0.042	0.157	0.004
	1399	-0.062	0.042	0.042	0.157	0.005
	1400	-0.061	0.043	0.043	0.158	0.007

## Sheet: Fig. 6
Fig. 6a	X	Y		Fig. 6b	X	Y	X	Y
	110.08	23663.6			97.67	1766.87	97.64	2020.55
	109.08	24717.4			97.62	1697	97.59	2065.04
	108.08	23637.7			97.57	1621.42	97.54	2092.44
	107.08	23805.8			97.52	1668.52	97.49	2064.35
	106.08	23545.6			97.47	1685.63	97.44	2060
	105.08	22022.6			97.42	1715.97	97.39	2039.19
	104.08	22050.3			97.37	1731.75	97.34	2026.95
	103.08	20803.4			97.32	1749.83	97.29	2109.85
	102.08	19970.3			97.27	1723.82	97.24	2062.96
	101.08	20464.5			97.22	1726.18	97.19	2148.6
	100.08	20705.3			97.17	1716.22	97.14	2038.17
	99.08	19909.2			97.12	1711.37	97.09	2078.04
	98.08	19329.3			97.07	1803.47	97.04	2045.99
	97.08	19725.9			97.02	1735.78	96.99	2010.52
	96.08	20339.9			96.97	1727.06	96.94	2061.41
	95.08	21629.9			96.92	1718.33	96.89	2027.18
	94.08	24786.6			96.87	1632.51	96.84	2041.87
	93.08	29751.1			96.82	1656.28	96.79	1997.69
	92.08	35418.4			96.77	1701.71	96.74	2125.78
	91.08	40730.4			96.72	1677.15	96.69	2054.8
	90.08	43847.3			96.67	1728.22	96.64	2092.41
	89.08	48207.9			96.62	1759.24	96.59	2013.95
	88.08	44775.9			96.57	1698.7	96.54	1993.08
	87.08	34416.4			96.52	1665.56	96.49	2081.49
	86.08	24241.8			96.47	1712.08	96.44	2035.97
	85.08	21219.7			96.42	1699.28	96.39	1977.17
	84.08	19058.8			96.37	1734.47	96.34	2026.9
	83.08	17698.7			96.32	1717.15	96.29	1985.5
	82.08	16521.3			96.27	1709.33	96.24	2017.19
	81.08	16682.5			96.22	1668.34	96.19	2113.39
	80.08	16385.7			96.17	1809.85	96.14	2128.92
	79.08	16654.9			96.12	1725.37	96.09	2045.22
	78.08	15720.2			96.07	1693.74	96.04	2019.28
	77.08	15141.2			96.02	1689.22	95.99	2065.46
	76.08	14934.5			95.97	1664.44	95.94	1992.89
	75.08	14686.5			95.92	1653.72	95.89	2078.95
	74.08	13242			95.87	1720.84	95.84	2166.83
	73.08	12540			95.82	1736.11	95.79	2056.54
	72.08	13192.1			95.77	1713.09	95.74	2046.56
	71.08	12948.2			95.72	1744.95	95.69	2081.88
	70.08	12738			95.67	1824.94	95.64	2110.14
	69.08	12778			95.62	1732.78	95.59	2062.43
	68.08	12054.9			95.57	1734.85	95.54	2158.28
	67.08	11940.8			95.52	1737.15	95.49	2101.55
	66.08	12562.5			95.47	1746.69	95.44	2193.02
	65.08	12867.9			95.42	1795.83	95.39	2165.9
	64.08	13322.5			95.37	1770.13	95.34	2112.73
	63.08	12877.1			95.32	1821.78	95.29	2072.43
	62.08	13067.2			95.27	1812.09	95.24	2090.58
	61.08	12598.3			95.22	1728.81	95.19	2111.98
	60.08	12619.8			95.17	1731.48	95.14	2075.63
	59.08	13371			95.12	1785.27	95.09	2130.83
	58.08	12131.7			95.07	1842.62	95.04	2174.52
	57.08	12272.9			95.02	1867.63	94.99	2180.7
	56.08	12668.2			94.97	1863.5	94.94	2238.87
	55.08	13096.3			94.92	1904.42	94.89	2191.74
	54.08	12441.8			94.87	1844.55	94.84	2207.29
	53.08	11202.3			94.82	1846.76	94.79	2246.43
	52.08	12339.7			94.77	1849.52	94.74	2164.32
	51.08	11612.9			94.72	1820.78	94.69	2103.31
	50.08	12008			94.67	1895.61	94.64	2181.32
	49.08	11833.7			94.62	1877.3	94.59	2227.24
	48.08	12056.5			94.57	1908.77	94.54	2212.79
	47.08	12759.1			94.52	1906.28	94.49	2216.27
	46.08	12146.2			94.47	1879.59	94.44	2184.54
	45.08	11003.9			94.42	1990.75	94.39	2265.06
	44.08	11015.3			94.37	1912.97	94.34	2266.44
	43.08	11212.2			94.32	1917.89	94.29	2338.7
	42.08	11553.7			94.27	1961.32	94.24	2352.84
	41.08	12333.5			94.22	1939.52	94.19	2343.83
	40.08	11165.3			94.17	2016.16	94.14	2322.49
					94.12	1994.06	94.09	2403.46
					94.07	1991.66	94.04	2370.43
					94.02	1979.22	93.99	2393.04
					93.97	2049.38	93.94	2332.88
					93.92	1969.33	93.89	2311.1
					93.87	1984.17	93.84	2371.9
					93.82	2071.5	93.79	2409.62
					93.77	2032.91	93.74	2339.98
					93.72	2017.68	93.69	2396.66
					93.67	2107.1	93.64	2468.02
					93.62	2068.84	93.59	2486.62
					93.57	2134.27	93.54	2457.45
					93.52	2063.36	93.49	2457.48
					93.47	2110.51	93.44	2521.64
					93.42	2158.58	93.39	2600
					93.37	2171.95	93.34	2524.78
					93.32	2203.98	93.29	2677.52
					93.27	2318.69	93.24	2737.73
					93.22	2288.07	93.19	2740.85
					93.17	2234.89	93.14	2762.6
					93.12	2242.93	93.09	2808.68
					93.07	2324.62	93.04	2763.38
					93.02	2296.17	92.99	2718.8
					92.97	2276.48	92.94	2843.78
					92.92	2431.88	92.89	2872.43
					92.87	2396.47	92.84	2791.63
					92.82	2402.06	92.79	2875.26
					92.77	2423.48	92.74	2810.97
					92.72	2445.81	92.69	2843.04
					92.67	2356.92	92.64	2914.42
					92.62	2419.45	92.59	2988.06
					92.57	2427.37	92.54	3025.6
					92.52	2457.76	92.49	3064.9
					92.47	2447.89	92.44	3166.18
					92.42	2541.88	92.39	3116.26
					92.37	2518.45	92.34	3157.88
					92.32	2554.19	92.29	3172.97
					92.27	2584.05	92.24	3133.69
					92.22	2677.64	92.19	3147.12
					92.17	2629.55	92.14	3117.86
					92.12	2607.66	92.09	3301.81
					92.07	2727.17	92.04	3313.59
					92.02	2690.94	91.99	3307.05
					91.97	2664.12	91.94	3244.29
					91.92	2616.58	91.89	3333.75
					91.87	2726.9	91.84	3426.19
					91.82	2801.11	91.79	3340.29
					91.77	2725.46	91.74	3412.27
					91.72	2690.65	91.69	3479.99
					91.67	2821.98	91.64	3445.39
					91.62	2811.38	91.59	3371.34
					91.57	2748.96	91.54	3436.54
					91.52	2831.29	91.49	3452.32
					91.47	2834.81	91.44	3445.41
					91.42	2754.49	91.39	3508.92
					91.37	2833.94	91.34	3508.23
					91.32	2864.94	91.29	3497.41
					91.27	2867.64	91.24	3559.89
					91.22	2901.16	91.19	3444.81
					91.17	2931.72	91.14	3449.27
					91.12	2896.31	91.09	3455.19
					91.07	2952.82	91.04	3518.41
					91.02	2900.36	90.99	3604.64
					90.97	2885.06	90.94	3643.59
					90.92	2851.96	90.89	3577.26
					90.87	2802.72	90.84	3519.55
					90.82	2950.47	90.79	3554.81
					90.77	2899.16	90.74	3645.74
					90.72	2911.93	90.69	3567.87
					90.67	2920.12	90.64	3604.73
					90.62	3035.51	90.59	3669.15
					90.57	2960.81	90.54	3667.78
					90.52	2989.22	90.49	3620.06
					90.47	2963.26	90.44	3643.04
					90.42	2953.81	90.39	3638.49
					90.37	2905.94	90.34	3658.71
					90.32	3023.59	90.29	3674.62
					90.27	3145.93	90.24	3575.31
					90.22	3035.13	90.19	3605.29
					90.17	3007.74	90.14	3649.58
					90.12	3013.36	90.09	3709.96
					90.07	2960.58	90.04	3782.8
					90.02	3078.74	89.99	3889.68
					89.97	3107.05	89.94	3844
					89.92	3053.22	89.89	3796.9
					89.87	3121.89	89.84	3875.71
					89.82	3069.01	89.79	3809.46
					89.77	3045.89	89.74	3768.34
					89.72	3243.59	89.69	3894.96
					89.67	3221.53	89.64	3901.93
					89.62	3151.15	89.59	3972.84
					89.57	3166.33	89.54	3946.58
					89.52	3219.14	89.49	3893.1
					89.47	3173.89	89.44	3943.68
					89.42	3212.72	89.39	4081.57
					89.37	3310.51	89.34	4134.73
					89.32	3300.9	89.29	4078.57
					89.27	3217.67	89.24	4124.93
					89.22	3321.02	89.19	4135.43
					89.17	3227.07	89.14	4032.59
					89.12	3321.78	89.09	4201.04
					89.07	3353.65	89.04	4153.22
					89.02	3343.58	88.99	4190.07
					88.97	3363.21	88.94	4290.92
					88.92	3372.91	88.89	4241.3
					88.87	3267.65	88.84	4275.49
					88.82	3296.86	88.79	4225.51
					88.77	3367.48	88.74	4178.93
					88.72	3337.91	88.69	4165.49
					88.67	3306.38	88.64	4117.42
					88.62	3341.97	88.59	4113.16
					88.57	3333.77	88.54	4088.88
					88.52	3290.15	88.49	4231.38
					88.47	3245.42	88.44	4075.85
					88.42	3198.17	88.39	4142.33
					88.37	3153.98	88.34	4092.88
					88.32	3154.44	88.29	3991.56
					88.27	3197.05	88.24	3961.68
					88.22	3244.49	88.19	3961.21
					88.17	3171.71	88.14	3998.76
					88.12	3021.89	88.09	3924.81
					88.07	2975.51	88.04	3869.31
					88.02	3066.51	87.99	3854.58
					87.97	3030.36	87.94	3810.61
					87.92	2991.72	87.89	3799.01
					87.87	2889.28	87.84	3753.55
					87.82	2800.24	87.79	3738.94
					87.77	2724.47	87.74	3621.33
					87.72	2739.32	87.69	3625.37
					87.67	2727.86	87.64	3464.75
					87.62	2729.75	87.59	3366.27
					87.57	2670.93	87.54	3369.73
					87.52	2553.69	87.49	3336.17
					87.47	2673.27	87.44	3360.41
					87.42	2629.26	87.39	3269.91
					87.37	2520.94	87.34	3213.4
					87.32	2506.54	87.29	3194.3
					87.27	2475.73	87.24	3138.62
					87.22	2469.58	87.19	3028.07
					87.17	2423.88	87.14	2983.16
					87.12	2319.08	87.09	2966.05
					87.07	2346.36	87.04	2914.08
					87.02	2257.97	86.99	2888.47
					86.97	2295.28	86.94	2760.82
					86.92	2347.13	86.89	2761.69
					86.87	2271.08	86.84	2709.59
					86.82	2223.31	86.79	2691.35
					86.77	2135.43	86.74	2595.92
					86.72	2171.53	86.69	2602.66
					86.67	2098.66	86.64	2583.74
					86.62	2097.43	86.59	2548.68
					86.57	2037.64	86.54	2508.17
					86.52	2040.79	86.49	2562.76
					86.47	1977.94	86.44	2478.43
					86.42	1926.52	86.39	2499.61
					86.37	1929.98	86.34	2473.31
					86.32	1996.49	86.29	2371.16
					86.27	1915.72	86.24	2331.76
					86.22	1899.44	86.19	2336.16
					86.17	1916.24	86.14	2340.1
					86.12	1948.51	86.09	2295.41
					86.07	1879.42	86.04	2161.79
					86.02	1924.62	85.99	2190.37
					85.97	1823.92	85.94	2269.07
					85.92	1734.74	85.89	2278.58
					85.87	1769.22	85.84	2171.66
					85.82	1795.74	85.79	2157.56
					85.77	1766.77	85.74	2199.41
					85.72	1774.98	85.69	2169.23
					85.67	1764.76	85.64	2182.26
					85.62	1745.84	85.59	2095.22
					85.57	1727.52	85.54	2001.97
					85.52	1750.68	85.49	2060.47
					85.47	1772.78	85.44	2071.57
					85.42	1714.97	85.39	2145.1
					85.37	1681.05	85.34	2110.44
					85.32	1656.34	85.29	2076.17
					85.27	1702.69	85.24	1998.29
					85.22	1669.71	85.19	1968.81
					85.17	1638.53	85.14	1963.16
					85.12	1712.33	85.09	1902.58
					85.07	1650.27	85.04	2011.32
					85.02	1660.2	84.99	1969.79
					84.97	1655.61	84.94	1984.83
					84.92	1560.36	84.89	1972.33
					84.87	1637.02	84.84	1945.17
					84.82	1627.41	84.79	1914.84
					84.77	1604.3	84.74	1952.86
					84.72	1626.47	84.69	1929.4
					84.67	1703.31	84.64	1845.69
					84.62	1602.43	84.59	1898.47
					84.57	1587.08	84.54	1930.28
					84.52	1600.08	84.49	1903.81
					84.47	1569.29	84.44	1892.59
					84.42	1543.53	84.39	1911.1
					84.37	1587.32	84.34	1929.61
					84.32	1540.23	84.29	1877.23
					84.27	1527.8	84.24	1762.07
					84.22	1516.73	84.19	1807.17
					84.17	1557.77	84.14	1904.31
					84.12	1595.56	84.09	1903.44
					84.07	1607.25	84.04	1878.92
					84.02	1613.99	83.99	1769.93
					83.97	1499.73	83.94	1883.27
					83.92	1518.06	83.89	1944.31
					83.87	1579.07	83.84	1911.21
					83.82	1598.81	83.79	1823.73
					83.77	1575.79	83.74	1786.18
					83.72	1507.87	83.69	1765.39
					83.67	1560.03	83.64	1829.49
					83.62	1569.81	83.59	1875.34
					83.57	1563.14	83.54	1851.06
					83.52	1546.48	83.49	1787.97
					83.47	1460.99	83.44	1807.94
					83.42	1550.25	83.39	1810.13
					83.37	1551.29	83.34	1801.94
					83.32	1545.95	83.29	1786.7
					83.27	1560.51	83.24	1874.18
					83.22	1503.18	83.19	1882.64
					83.17	1526.6	83.14	1790.37
					83.12	1518.42	83.09	1752.92
					83.07	1455.2	83.04	1745.13
					83.02	1510.34	82.99	1713.84
					82.97	1482.93	82.94	1739.25
					82.92	1520.1	82.89	1760.27
					82.87	1544.3	82.84	1727.7
					82.82	1481.78	82.79	1803.19
					82.77	1446.41	82.74	1780.51
					82.72	1504.12	82.69	1767.04
					82.67	1492.34	82.64	1714.99
					82.62	1479.33	82.59	1732
					82.57	1519.65	82.54	1713.34
					82.52	1527.12	82.49	1756.9
					82.47	1478.53	82.44	1812.64
					82.42	1495.28	82.39	1832.92
					82.37	1511.77	82.34	1730.92
					82.32	1479.57	82.29	1786.01
					82.27	1455.49	82.24	1742.67
					82.22	1496.98	82.19	1675.72
					82.17	1454.67	82.14	1719.23
					82.12	1432.77	82.09	1755.04
					82.07	1476.63	82.04	1737.21
					82.02	1489.54	81.99	1758.51
					81.97	1452.1	81.94	1740.12
					81.92	1480.21	81.89	1721.38
					81.87	1504.59	81.84	1752.18
					81.82	1447.07	81.79	1699.12
					81.77	1461.85	81.74	1729.48
					81.72	1460.24	81.69	1728.67
					81.67	1476.95	81.64	1712.17
					81.62	1465.52	81.59	1787.69
					81.57	1424.07	81.54	1757.5
					81.52	1462.04	81.49	1792.55
					81.47	1448.84	81.44	1794.31
					81.42	1425.9	81.39	1742.12
					81.37	1438.8	81.34	1737.82
					81.32	1421.15	81.29	1716.47
					81.27	1426.9	81.24	1733.95
					81.22	1439.89	81.19	1731.93
					81.17	1450	81.14	1724.05
					81.12	1416.5	81.09	1702.68
					81.07	1504.99	81.04	1715.44
					81.02	1516.11	80.99	1726.95
					80.97	1531.18	80.94	1747.07
					80.92	1454.81	80.89	1744.71
					80.87	1433.49	80.84	1682.58
					80.82	1494.32	80.79	1764.2
					80.77	1507.85	80.74	1742.04
					80.72	1440.2	80.69	1728.62
					80.67	1467.83	80.64	1715.81
					80.62	1505.08	80.59	1724.68
					80.57	1530.2	80.54	1719.2
					80.52	1425.89	80.49	1698.45
					80.47	1461.12	80.44	1717.74
					80.42	1446.87	80.39	1728.76
					80.37	1496.14	80.34	1697.52
					80.32	1436.17	80.29	1754.35
					80.27	1400.96	80.24	1709.43
					80.22	1443.94	80.19	1758.64
					80.17	1437.87	80.14	1752.14
					80.12	1471.85	80.09	1652.23
					80.07	1452.33	80.04	1716.27
					80.02	1422.02	79.99	1699.68

## Sheet: Supplementary Figure S1
Supplementary Figure S1	X	Salicylic acid	Zn,Mn-CPSs	Zn.acetate
	550.104	173.725	104.407	67.0239
	550.586	173.312	104.351	66.8648
	551.068	172.854	104.28	66.7154
	551.551	172.354	104.195	66.5719
	552.033	171.82	104.099	66.4249
	552.515	171.261	103.998	66.2653
	552.997	170.682	103.897	66.0892
	553.479	170.087	103.805	65.9006
	553.961	169.473	103.724	65.7098
	554.443	168.834	103.655	65.5281
	554.926	168.166	103.595	65.3621
	555.408	167.466	103.541	65.2111
	555.89	166.738	103.487	65.0673
	556.372	165.985	103.43	64.9211
	556.854	165.213	103.367	64.7657
	557.336	164.421	103.297	64.5995
	557.818	163.607	103.222	64.4262
	558.3	162.766	103.145	64.2506
	558.783	161.898	103.068	64.0752
	559.265	161.004	102.996	63.8974
	559.747	160.093	102.929	63.7118
	560.229	159.174	102.871	63.5128
	560.711	158.25	102.82	63.2992
	561.193	157.319	102.774	63.0753
	561.675	156.374	102.73	62.8493
	562.157	155.406	102.685	62.6298
	562.639	154.414	102.636	62.4214
	563.122	153.407	102.58	62.2232
	563.604	152.408	102.516	62.0299
	564.086	151.449	102.444	61.8356
	564.568	150.565	102.361	61.6371
	565.05	149.792	102.265	61.4356
	565.532	149.163	102.155	61.2355
	566.014	148.713	102.027	61.0417
	566.496	148.476	101.884	60.8556
	566.979	148.49	101.726	60.6742
	567.461	148.779	101.559	60.4916
	567.943	149.354	101.387	60.3017
	568.425	150.193	101.216	60.1021
	568.907	151.247	101.049	59.8952
	569.389	152.449	100.887	59.6867
	569.871	153.721	100.729	59.4823
	570.354	154.995	100.573	59.2842
	570.836	156.218	100.417	59.0899
	571.318	157.351	100.26	58.8937
	571.8	158.373	100.099	58.6893
	572.282	159.274	99.9327	58.4737
	572.764	160.049	99.7566	58.2479
	573.246	160.703	99.5676	58.0163
	573.728	161.245	99.363	57.7842
	574.21	161.689	99.1421	57.5545
	574.693	162.052	98.9067	57.3269
	575.175	162.353	98.6603	57.0986
	575.657	162.608	98.407	56.8663
	576.139	162.83	98.1491	56.6291
	576.621	163.024	97.8857	56.3889
	577.103	163.193	97.6124	56.1499
	577.585	163.34	97.323	55.9155
	578.067	163.469	97.0116	55.6865
	578.55	163.587	96.6744	55.4606
	579.032	163.707	96.3109	55.2331
	579.514	163.838	95.9241	54.9998
	579.996	163.984	95.5189	54.7593
	580.478	164.146	95.1014	54.5138
	580.96	164.318	94.678	54.2682
	581.442	164.492	94.2551	54.0273
	581.924	164.664	93.8399	53.7937
	582.407	164.832	93.4413	53.5661
	582.889	165	93.0697	53.3406
	583.371	165.171	92.7362	53.1125
	583.853	165.348	92.4515	52.8788
	584.335	165.526	92.2246	52.639
	584.817	165.698	92.0622	52.3951
	585.299	165.857	91.9698	52.1501
	585.781	165.994	91.9527	51.9059
	586.264	166.109	92.0156	51.6627
	586.746	166.203	92.162	51.4194
	587.228	166.277	92.3923	51.1745
	587.71	166.333	92.7022	50.9277
	588.192	166.369	93.083	50.6795
	588.674	166.38	93.5236	50.4306
	589.156	166.363	94.0133	50.181
	589.638	166.313	94.5444	49.9289
	590.12	166.232	95.1127	49.6707
	590.603	166.126	95.7151	49.4029
	591.085	166.001	96.3468	49.1238
	591.567	165.863	96.9982	48.8353
	592.049	165.713	97.655	48.542
	592.531	165.549	98.3003	48.2497
	593.013	165.366	98.9186	47.9626
	593.495	165.16	99.4995	47.6817
	593.977	164.931	100.039	47.4039
	594.46	164.683	100.537	47.1239
	594.942	164.42	100.996	46.8365
	595.424	164.147	101.419	46.5387
	595.906	163.865	101.808	46.2308
	596.388	163.572	102.163	45.9156
	596.87	163.265	102.486	45.5966
	597.352	162.944	102.779	45.2766
	597.835	162.61	103.047	44.9554
	598.317	162.268	103.296	44.6308
	598.799	161.926	103.53	44.2995
	599.281	161.587	103.748	43.9582
	599.763	161.254	103.948	43.6053
	600.245	160.926	104.125	43.2409
	600.727	160.599	104.273	42.8666
	601.209	160.272	104.391	42.4844
	601.692	159.947	104.479	42.0961
	602.174	159.63	104.544	41.7023
	602.656	159.327	104.59	41.3032
	603.138	159.043	104.623	40.898
	603.62	158.78	104.647	40.4853
	604.102	158.536	104.662	40.063
	604.584	158.31	104.671	39.6281
	605.066	158.099	104.675	39.1776
	605.548	157.907	104.675	38.7081
	606.031	157.739	104.677	38.2174
	606.513	157.601	104.681	37.7048
	606.995	157.498	104.688	37.1713
	607.477	157.425	104.698	36.6194
	607.959	157.378	104.705	36.052
	608.441	157.347	104.706	35.472
	608.923	157.324	104.698	34.8807
	609.405	157.306	104.682	34.2779
	609.888	157.294	104.661	33.6613
	610.37	157.29	104.64	33.0267
	610.852	157.298	104.623	32.3679
	611.334	157.315	104.611	31.6774
	611.816	157.337	104.604	30.9464
	612.298	157.357	104.599	30.1661
	612.78	157.368	104.595	29.3284
	613.263	157.367	104.591	28.4261
	613.745	157.356	104.589	27.4541
	614.227	157.337	104.591	26.4088
	614.709	157.31	104.601	25.289
	615.191	157.277	104.619	24.0959
	615.673	157.234	104.645	22.8347
	616.155	157.178	104.677	21.5163
	616.637	157.107	104.714	20.1588
	617.12	157.023	104.753	18.7889
	617.602	156.93	104.794	17.4423
	618.084	156.835	104.838	16.1625
	618.566	156.739	104.883	15
	619.048	156.64	104.93	14.0105
	619.53	156.533	104.976	13.2534
	620.012	156.41	105.017	12.7892
	620.494	156.269	105.052	12.6754
	620.976	156.111	105.082	12.9604
	621.459	155.941	105.109	13.6762
	621.941	155.766	105.134	14.8321
	622.423	155.591	105.161	16.4102
	622.905	155.414	105.19	18.3661
	623.387	155.231	105.218	20.6313
	623.869	155.036	105.245	23.119
	624.351	154.823	105.266	25.7305
	624.833	154.593	105.28	28.3622
	625.316	154.351	105.288	30.9147
	625.798	154.102	105.292	33.3011
	626.28	153.851	105.294	35.4556
	626.762	153.6	105.295	37.3381
	627.244	153.345	105.294	38.9341
	627.726	153.082	105.291	40.2496
	628.208	152.808	105.283	41.3049
	628.691	152.524	105.27	42.1274
	629.173	152.232	105.252	42.7469
	629.655	151.938	105.23	43.1927
	630.137	151.644	105.205	43.4925
	630.619	151.346	105.175	43.672
	631.101	151.04	105.139	43.7541
	631.583	150.718	105.092	43.7588
	632.065	150.376	105.033	43.7027
	632.548	150.014	104.963	43.599
	633.03	149.639	104.885	43.4587
	633.512	149.257	104.803	43.2901
	633.994	148.873	104.721	43.1001
	634.476	148.485	104.641	42.8943
	634.958	148.091	104.561	42.677
	635.44	147.682	104.478	42.4515
	635.922	147.258	104.389	42.2204
	636.404	146.818	104.293	41.9861
	636.887	146.369	104.19	41.7507
	637.369	145.916	104.085	41.5164
	637.851	145.464	103.979	41.2844
	638.333	145.009	103.875	41.0553
	638.815	144.547	103.772	40.8285
	639.297	144.07	103.667	40.6025
	639.779	143.575	103.556	40.3757
	640.261	143.063	103.438	40.1473
	640.744	142.538	103.312	39.9172
	641.226	142.009	103.181	39.6867
	641.708	141.478	103.047	39.4571
	642.19	140.945	102.911	39.2296
	642.672	140.404	102.771	39.0045
	643.154	139.851	102.627	38.7818
	643.636	139.284	102.478	38.5609
	644.119	138.705	102.323	38.3421
	644.601	138.119	102.167	38.126
	645.083	137.532	102.013	37.9134
	645.565	136.943	101.864	37.7046
	646.047	136.347	101.721	37.4986
	646.529	135.736	101.58	37.2931
	647.011	135.103	101.437	37.0854
	647.493	134.447	101.289	36.8729
	647.976	133.771	101.132	36.6546
	648.458	133.086	100.969	36.431
	648.94	132.402	100.802	36.2038
	649.422	131.722	100.634	35.9746
	649.904	131.046	100.464	35.7438
	650.386	130.371	100.288	35.5104
	650.868	129.691	100.1	35.2724
	651.35	129.009	99.8916	35.0279
	651.832	128.331	99.6603	34.7762
	652.315	127.662	99.4049	34.5181
	652.797	127.009	99.127	34.2555
	653.279	126.37	98.8278	33.9903
	653.761	125.741	98.5062	33.7232
	654.243	125.121	98.1586	33.4534
	654.725	124.515	97.7803	33.1793
	655.207	123.938	97.3684	32.899
	655.689	123.416	96.9235	32.6118
	656.172	122.98	96.4504	32.318
	656.654	122.661	95.9553	32.0186
	657.136	122.49	95.4438	31.7136
	657.618	122.499	94.9182	31.4023
	658.1	122.726	94.3786	31.0829
	658.582	123.212	93.8252	30.7539
	659.064	123.997	93.2618	30.4155
	659.547	125.11	92.6969	30.0699
	660.029	126.558	92.1427	29.7207
	660.511	128.323	91.6118	29.3713
	660.993	130.361	91.1137	29.0222
	661.475	132.61	90.654	28.671
	661.957	134.99	90.2359	28.3125
	662.439	137.411	89.8635	27.942
	662.921	139.772	89.5432	27.5576
	663.404	141.977	89.283	27.1618
	663.886	143.948	89.0894	26.7606
	664.368	145.642	88.9659	26.3604
	664.85	147.051	88.9129	25.9645
	665.332	148.192	88.9328	25.5704
	665.814	149.095	89.0366	25.1697
	666.296	149.789	89.2522	24.7506
	666.778	150.284	89.6274	24.3025
	667.26	150.574	90.2176	23.8213
	667.743	150.643	91.0445	23.3131
	668.225	150.498	92.0445	22.7924
	668.707	150.191	93.0776	22.2756
	669.189	149.793	94.0173	21.7731
	669.671	149.353	94.8217	21.2859
	670.153	148.887	95.5212	20.807
	670.635	148.39	96.1707	20.3266
	671.117	147.852	96.817	19.8367
	671.6	147.272	97.4877	19.3335
	672.082	146.652	98.1894	18.8168
	672.564	146.005	98.9116	18.2889
	673.046	145.343	99.6335	17.7512
	673.528	144.676	100.333	17.2031
	674.01	144.009	100.996	16.6424
	674.492	143.342	101.615	16.0667
	674.975	142.674	102.192	15.4761
	675.457	142.01	102.729	14.8731
	675.939	141.357	103.226	14.2623
	676.421	140.723	103.679	13.647
	676.903	140.112	104.085	13.028
	677.385	139.518	104.445	12.4024
	677.867	138.931	104.765	11.7659
	678.349	138.338	105.054	11.1155
	678.832	137.735	105.32	10.4527
	679.314	137.125	105.565	9.78293
	679.796	136.518	105.789	9.11429
	680.278	135.925	105.986	8.4533
	680.76	135.35	106.156	7.80235
	681.242	134.787	106.301	7.15923
	681.724	134.227	106.427	6.51973
	682.206	133.66	106.543	5.88161
	682.688	133.084	106.655	5.24773
	683.171	132.508	106.764	4.62634
	683.653	131.949	106.866	4.02849
	684.135	131.423	106.956	3.46361
	684.617	130.936	107.029	2.93625
	685.099	130.487	107.085	2.44575
	685.581	130.063	107.131	1.98937
	686.063	129.655	107.171	1.56681
	686.545	129.26	107.211	1.18368
	687.028	128.887	107.252	0.85156
	687.51	128.553	107.289	0.58461
	687.992	128.272	107.318	0.3943
	688.474	128.052	107.335	0.28542
	688.956	127.889	107.337	0.25546
	689.438	127.772	107.328	0.29774
	689.92	127.69	107.312	0.40611
	690.403	127.645	107.291	0.57841
	690.885	127.645	107.266	0.81652
	691.367	127.709	107.231	1.12328
	691.849	127.85	107.183	1.4983
	692.331	128.076	107.116	1.93532
	692.813	128.384	107.029	2.423
	693.295	128.762	106.922	2.94856
	693.777	129.204	106.797	3.50236
	694.26	129.707	106.651	4.08093
	694.742	130.282	106.482	4.68687
	695.224	130.941	106.281	5.32619
	695.706	131.694	106.041	6.00463
	696.188	132.545	105.753	6.72556
	696.67	133.488	105.412	7.49029
	697.152	134.518	105.016	8.30037
	697.634	135.634	104.565	9.16015
	698.116	136.844	104.059	10.0774
	698.599	138.163	103.501	11.0616
	699.081	139.606	102.893	12.1196
	699.563	141.179	102.239	13.2524
	700.045	142.869	101.546	14.4535
	700.527	144.644	100.827	15.7093
	701.009	146.462	100.098	17.0032
	701.491	148.277	99.3759	18.3181
	701.973	150.047	98.6833	19.6388
	702.456	151.74	98.0422	20.9514
	702.938	153.338	97.4747	22.2425
	703.42	154.832	97.0003	23.498
	703.902	156.225	96.6343	24.7036
	704.384	157.526	96.3859	25.8461
	704.866	158.754	96.2579	26.9154
	705.348	159.925	96.2478	27.9056
	705.83	161.06	96.3485	28.8149
	706.313	162.17	96.5497	29.6449
	706.795	163.263	96.8382	30.3988
	707.277	164.337	97.1985	31.081
	707.759	165.385	97.6141	31.6961
	708.241	166.4	98.0688	32.2492
	708.723	167.372	98.5485	32.7465
	709.205	168.296	99.0424	33.1943
	709.687	169.167	99.5425	33.5993
	710.17	169.981	100.043	33.9674
	710.652	170.735	100.54	34.3031
	711.134	171.424	101.029	34.6096
	711.616	172.045	101.509	34.8893
	712.098	172.598	101.98	35.1441
	712.58	173.086	102.444	35.3764
	713.062	173.516	102.904	35.5888
	713.544	173.893	103.363	35.7845
	714.027	174.224	103.821	35.966
	714.509	174.509	104.278	36.1352
	714.991	174.75	104.728	36.2934
	715.473	174.948	105.168	36.4411
	715.955	175.106	105.593	36.5791
	716.437	175.226	106.002	36.7085
	716.919	175.316	106.395	36.8312
	717.401	175.381	106.773	36.9492
	717.884	175.424	107.138	37.0642
	718.366	175.446	107.488	37.1773
	718.848	175.449	107.822	37.2885
	719.33	175.429	108.134	37.3971
	719.812	175.388	108.424	37.5024
	720.294	175.328	108.689	37.604
	720.776	175.251	108.929	37.7019
	721.258	175.161	109.143	37.7966
	721.74	175.059	109.33	37.8886
	722.223	174.946	109.489	37.978
	722.705	174.821	109.618	38.0647
	723.187	174.684	109.716	38.1485
	723.669	174.536	109.787	38.229
	724.151	174.377	109.832	38.3068
	724.633	174.211	109.857	38.3827
	725.115	174.037	109.864	38.4579
	725.597	173.857	109.855	38.5335
	726.08	173.67	109.83	38.6102
	726.562	173.474	109.786	38.6881
	727.044	173.267	109.723	38.7672
	727.526	173.048	109.642	38.8475
	728.008	172.82	109.547	38.9289
	728.49	172.583	109.44	39.0119
	728.972	172.34	109.326	39.0966
	729.455	172.091	109.207	39.1827
	729.937	171.838	109.082	39.2694
	730.419	171.58	108.952	39.3552
	730.901	171.314	108.817	39.4388
	731.383	171.04	108.676	39.5195
	731.865	170.756	108.532	39.5974
	732.347	170.462	108.388	39.6736
	732.829	170.159	108.247	39.7496
	733.312	169.846	108.109	39.827
	733.794	169.524	107.977	39.9071
	734.276	169.191	107.848	39.9901
	734.758	168.847	107.722	40.0759
	735.24	168.489	107.598	40.1639
	735.722	168.115	107.477	40.2531
	736.204	167.725	107.359	40.343
	736.686	167.316	107.243	40.4327
	737.169	166.886	107.127	40.5216
	737.651	166.433	107.01	40.6092
	738.133	165.954	106.888	40.6953
	738.615	165.445	106.761	40.7801
	739.097	164.902	106.627	40.8644
	739.579	164.321	106.486	40.9491
	740.061	163.698	106.339	41.0356
	740.543	163.03	106.184	41.1243
	741.026	162.314	106.019	41.2154
	741.508	161.545	105.841	41.308
	741.99	160.721	105.645	41.4009
	742.472	159.836	105.426	41.4935
	742.954	158.882	105.182	41.5854
	743.436	157.852	104.91	41.6773
	743.918	156.741	104.609	41.7702
	744.4	155.543	104.275	41.8649
	744.883	154.258	103.906	41.9618
	745.365	152.883	103.496	42.0602
	745.847	151.419	103.04	42.1587
	746.329	149.864	102.533	42.2561
	746.811	148.216	101.969	42.3513
	747.293	146.473	101.347	42.4443
	747.775	144.64	100.665	42.5358
	748.257	142.727	99.9246	42.627
	748.74	140.754	99.1287	42.7192
	749.222	138.749	98.2816	42.8135
	749.704	136.744	97.3894	42.9107
	750.186	134.769	96.459	43.0113
	750.668	132.852	95.4988	43.1154
	751.15	131.014	94.5186	43.2231
	751.632	129.277	93.5302	43.334
	752.114	127.661	92.548	43.447
	752.597	126.189	91.588	43.5608
	753.079	124.882	90.6672	43.6738
	753.561	123.758	89.8018	43.7849
	754.043	122.828	89.0047	43.8933
	754.525	122.098	88.2851	43.9995
	755.007	121.577	87.6492	44.1042
	755.489	121.282	87.1011	44.2083
	755.971	121.248	86.6444	44.3122
	756.454	121.518	86.2822	44.4155
	756.936	122.143	86.0164	44.5176
	757.418	123.163	85.8463	44.618
	757.9	124.601	85.7676	44.7168
	758.382	126.448	85.7736	44.8151
	758.864	128.67	85.8565	44.9146
	759.346	131.211	86.0099	45.0171
	759.828	134	86.2294	45.1238
	760.311	136.961	86.5127	45.2345
	760.793	140.015	86.8575	45.3483
	761.275	143.091	87.2601	45.4637
	761.757	146.125	87.7143	45.5792
	762.239	149.073	88.2125	45.6941
	762.721	151.906	88.7473	45.8082
	763.203	154.609	89.3133	45.9216
	763.685	157.179	89.908	46.0341
	764.168	159.611	90.5305	46.1455
	764.65	161.897	91.18	46.2551
	765.132	164.021	91.8541	46.3626
	765.614	165.962	92.5487	46.4685
	766.096	167.702	93.2587	46.574
	766.578	169.223	93.9795	46.6807
	767.06	170.519	94.7087	46.7897
	767.542	171.591	95.4456	46.9014
	768.024	172.446	96.1905	47.0148
	768.507	173.098	96.9432	47.1285
	768.989	173.564	97.7019	47.2407
	769.471	173.865	98.4634	47.3509
	769.953	174.023	99.2235	47.4591
	770.435	174.06	99.9788	47.5667
	770.917	173.999	100.727	47.6747
	771.399	173.856	101.467	47.7839
	771.881	173.646	102.198	47.8941
	772.364	173.377	102.917	48.0041
	772.846	173.057	103.622	48.1128
	773.328	172.688	104.31	48.2195
	773.81	172.275	104.979	48.3246
	774.292	171.819	105.627	48.4288
	774.774	171.321	106.255	48.5328
	775.256	170.782	106.863	48.6367
	775.739	170.202	107.451	48.7396
	776.221	169.577	108.019	48.8404
	776.703	168.906	108.562	48.9383
	777.185	168.184	109.081	49.0335
	777.667	167.408	109.575	49.1276
	778.149	166.571	110.043	49.2227
	778.631	165.672	110.488	49.3204
	779.113	164.709	110.909	49.4214
	779.596	163.684	111.306	49.5246
	780.078	162.602	111.676	49.628
	780.56	161.476	112.018	49.7296
	781.042	160.323	112.33	49.8282
	781.524	159.17	112.614	49.9241
	782.006	158.053	112.873	50.0185
	782.488	157.02	113.111	50.1128
	782.97	156.13	113.33	50.2081
	783.452	155.452	113.532	50.3039
	783.935	155.059	113.716	50.3995
	784.417	155.019	113.879	50.4937
	784.899	155.386	114.021	50.5861
	785.381	156.19	114.143	50.6772
	785.863	157.435	114.248	50.7678
	786.345	159.092	114.341	50.8586
	786.827	161.105	114.424	50.9492
	787.309	163.393	114.5	51.0385
	787.792	165.855	114.566	51.1249
	788.274	168.382	114.622	51.2075
	788.756	170.87	114.665	51.2865
	789.238	173.229	114.697	51.3636
	789.72	175.393	114.718	51.4409
	790.202	177.326	114.732	51.5201
	790.684	179.011	114.741	51.6014
	791.167	180.453	114.745	51.6838
	791.649	181.667	114.743	51.7654
	792.131	182.673	114.732	51.8447
	792.613	183.499	114.712	51.9214
	793.095	184.17	114.683	51.9968
	793.577	184.712	114.646	52.0728
	794.059	185.149	114.605	52.1509
	794.541	185.496	114.56	52.2311
	795.024	185.766	114.509	52.312
	795.506	185.965	114.45	52.3914
	795.988	186.096	114.378	52.4674
	796.47	186.163	114.29	52.5395
	796.952	186.173	114.185	52.609
	797.434	186.133	114.065	52.6778
	797.916	186.049	113.93	52.7475
	798.398	185.929	113.784	52.8182
	798.88	185.777	113.625	52.8884
	799.363	185.593	113.452	52.9559
	799.845	185.379	113.262	53.0187
	800.327	185.131	113.053	53.0765
	800.809	184.847	112.825	53.1308
	801.291	184.523	112.579	53.1841
	801.773	184.158	112.319	53.2385
	802.255	183.754	112.05	53.2946
	802.737	183.322	111.776	53.3516
	803.22	182.885	111.501	53.4073
	803.702	182.479	111.229	53.4599
	804.184	182.147	110.965	53.509
	804.666	181.931	110.716	53.5558
	805.148	181.862	110.487	53.6025
	805.63	181.949	110.285	53.6507
	806.112	182.176	110.116	53.7007
	806.595	182.503	109.985	53.7511
	807.077	182.874	109.893	53.7995
	807.559	183.23	109.84	53.8443
	808.041	183.526	109.825	53.8851
	808.523	183.734	109.844	53.9236
	809.005	183.848	109.893	53.9623
	809.487	183.88	109.968	54.0033
	809.969	183.849	110.063	54.047
	810.452	183.775	110.171	54.0919
	810.934	183.672	110.282	54.1352
	811.416	183.549	110.387	54.1747
	811.898	183.413	110.479	54.2097
	812.38	183.267	110.551	54.2416
	812.862	183.119	110.599	54.2726
	813.344	182.974	110.62	54.3049
	813.826	182.836	110.614	54.3391
	814.308	182.707	110.581	54.3742
	814.791	182.583	110.519	54.4077
	815.273	182.461	110.43	54.4379
	815.755	182.335	110.316	54.4641
	816.237	182.207	110.18	54.4878
	816.719	182.076	110.027	54.5114
	817.201	181.947	109.864	54.5366
	817.683	181.823	109.696	54.5637
	818.165	181.701	109.529	54.5912
	818.648	181.58	109.367	54.6161
	819.13	181.454	109.216	54.636
	819.612	181.319	109.081	54.6501
	820.094	181.175	108.966	54.6596
	820.576	181.026	108.878	54.6671
	821.058	180.877	108.821	54.6751
	821.54	180.733	108.797	54.6849
	822.023	180.594	108.807	54.6958
	822.505	180.458	108.848	54.7064
	822.987	180.32	108.916	54.7152
	823.469	180.176	109.008	54.722
	823.951	180.022	109.119	54.7279
	824.433	179.861	109.248	54.7348
	824.915	179.696	109.394	54.7438
	825.397	179.53	109.557	54.7546
	825.88	179.364	109.733	54.765
	826.362	179.197	109.919	54.7723
	826.844	179.027	110.111	54.7743
	827.326	178.849	110.303	54.7709
	827.808	178.665	110.49	54.7642
	828.29	178.476	110.67	54.757
	828.772	178.286	110.841	54.7519
	829.254	178.098	111.002	54.7496
	829.736	177.913	111.152	54.7486
	830.219	177.729	111.289	54.7466
	830.701	177.544	111.41	54.7413
	831.183	177.353	111.516	54.7325
	831.665	177.157	111.607	54.7218
	832.147	176.958	111.685	54.7117
	832.629	176.758	111.754	54.7048
	833.111	176.559	111.818	54.7016
	833.593	176.363	111.879	54.7009
	834.076	176.167	111.938	54.7
	834.558	175.967	111.994	54.6967
	835.04	175.76	112.048	54.6906
	835.522	175.543	112.1	54.6831
	836.004	175.319	112.153	54.6771
	836.486	175.088	112.208	54.6751
	836.968	174.851	112.266	54.6778
	837.45	174.606	112.329	54.6843
	837.933	174.349	112.395	54.6923
	838.415	174.073	112.464	54.6996
	838.897	173.772	112.535	54.7056
	839.379	173.446	112.609	54.7114
	839.861	173.096	112.688	54.7195
	840.343	172.728	112.776	54.7317
	840.825	172.346	112.874	54.7485
	841.308	171.953	112.981	54.7687
	841.79	171.546	113.096	54.7898
	842.272	171.121	113.213	54.8098
	842.754	170.671	113.332	54.8284
	843.236	170.191	113.449	54.847
	843.718	169.675	113.566	54.8683
	844.2	169.122	113.684	54.8948
	844.682	168.527	113.804	54.9275
	845.164	167.885	113.925	54.9656
	845.647	167.189	114.047	55.007
	846.129	166.428	114.168	55.0505
	846.611	165.589	114.284	55.096
	847.093	164.658	114.397	55.1453
	847.575	163.618	114.506	55.2012
	848.057	162.452	114.613	55.2658
	848.539	161.147	114.716	55.3394
	849.021	159.702	114.816	55.4203
	849.504	158.136	114.908	55.5058
	849.986	156.499	114.99	55.5935
	850.468	154.881	115.059	55.6832
	850.95	153.408	115.114	55.777
	851.432	152.232	115.156	55.878
	851.914	151.506	115.186	55.9891
	852.396	151.355	115.202	56.1109
	852.879	151.845	115.201	56.2412
	853.361	152.959	115.181	56.3763
	853.843	154.594	115.137	56.5128
	854.325	156.573	115.067	56.6489
	854.807	158.68	114.971	56.7856
	855.289	160.704	114.851	56.9258
	855.771	162.472	114.71	57.0725
	856.253	163.873	114.548	57.2272
	856.736	164.862	114.365	57.3886
	857.218	165.449	114.16	57.5541
	857.7	165.681	113.931	57.7207
	858.182	165.624	113.681	57.8869
	858.664	165.343	113.415	58.0536
	859.146	164.895	113.141	58.2232
	859.628	164.325	112.871	58.3981
	860.11	163.666	112.618	58.5792
	860.592	162.943	112.394	58.765
	861.075	162.171	112.209	58.9521
	861.557	161.362	112.073	59.1376
	862.039	160.52	111.992	59.32
	862.521	159.645	111.971	59.5004
	863.003	158.732	112.013	59.6815
	863.485	157.778	112.118	59.8661
	863.967	156.783	112.281	60.0553
	864.449	155.758	112.494	60.2481
	864.932	154.725	112.746	60.4419
	865.414	153.72	113.025	60.634
	865.896	152.793	113.319	60.8235
	866.378	152.002	113.619	61.0115
	866.86	151.408	113.918	61.2
	867.342	151.063	114.212	61.3906
	867.824	151	114.497	61.5829
	868.307	151.215	114.769	61.7743
	868.789	151.667	115.021	61.961
	869.271	152.275	115.25	62.1403
	869.753	152.933	115.452	62.3121
	870.235	153.533	115.627	62.4791
	870.717	153.99	115.774	62.645
	871.199	154.257	115.897	62.8133
	871.681	154.332	115.995	62.9844
	872.163	154.252	116.067	63.1565
	872.646	154.073	116.109	63.3258
	873.128	153.853	116.117	63.4897
	873.61	153.629	116.088	63.6478
	874.092	153.416	116.022	63.8025
	874.574	153.206	115.92	63.9576
	875.056	152.982	115.787	64.1157
	875.538	152.725	115.626	64.2768
	876.02	152.423	115.44	64.438
	876.503	152.076	115.232	64.595
	876.985	151.69	115.006	64.7447
	877.467	151.274	114.768	64.887
	877.949	150.835	114.527	65.0246
	878.431	150.376	114.295	65.1618
	878.913	149.904	114.085	65.3015
	879.395	149.425	113.907	65.4436
	879.877	148.95	113.772	65.5847
	880.36	148.49	113.685	65.7205
	880.842	148.055	113.648	65.848
	881.324	147.649	113.662	65.9678
	881.806	147.269	113.727	66.0839
	882.288	146.911	113.842	66.2021
	882.77	146.569	114.004	66.3264
	883.252	146.243	114.21	66.457
	883.734	145.941	114.454	66.5901
	884.217	145.669	114.73	66.7198
	884.699	145.436	115.032	66.841
	885.181	145.244	115.352	66.9524
	885.663	145.089	115.689	67.057
	886.145	144.965	116.039	67.1599
	886.627	144.867	116.402	67.2658
	887.109	144.795	116.777	67.3764
	887.591	144.756	117.159	67.4893
	888.073	144.755	117.543	67.6001
	888.556	144.801	117.924	67.7049
	889.038	144.893	118.297	67.8025
	889.52	145.027	118.66	67.8956
	890.002	145.196	119.015	67.9882
	890.484	145.394	119.362	68.0843
	890.966	145.622	119.705	68.1843
	891.448	145.884	120.04	68.2855
	891.931	146.184	120.367	68.3835
	892.413	146.527	120.682	68.4747
	892.895	146.911	120.983	68.5587
	893.377	147.33	121.269	68.6385
	893.859	147.776	121.544	68.7191
	894.341	148.244	121.81	68.8042
	894.823	148.733	122.069	68.8943
	895.305	149.248	122.321	68.9864
	895.788	149.794	122.564	69.0758
	896.27	150.374	122.796	69.1586
	896.752	150.987	123.018	69.2344
	897.234	151.625	123.231	69.3062
	897.716	152.281	123.439	69.3786
	898.198	152.947	123.645	69.4555
	898.68	153.621	123.848	69.5369
	899.162	154.303	124.047	69.6195
	899.644	154.995	124.236	69.6983
	900.127	155.699	124.41	69.7695
	900.609	156.41	124.568	69.8329
	901.091	157.123	124.712	69.892
	901.573	157.83	124.845	69.9525
	902.055	158.527	124.973	70.0182
	902.537	159.211	125.099	70.0897
	903.019	159.882	125.221	70.1634
	903.501	160.541	125.336	70.2338
	903.984	161.188	125.44	70.2965
	904.466	161.818	125.531	70.3508
	904.948	162.426	125.611	70.4002
	905.43	163.005	125.683	70.4502
	905.912	163.552	125.752	70.5057
	906.394	164.065	125.82	70.5679
	906.876	164.544	125.886	70.6343
	907.359	164.992	125.947	70.7001
	907.841	165.409	126.001	70.7612
	908.323	165.797	126.047	70.817
	908.805	166.153	126.086	70.8701
	909.287	166.478	126.123	70.9252
	909.769	166.773	126.162	70.9856
	910.251	167.041	126.204	71.0516
	910.733	167.287	126.246	71.1195
	911.216	167.518	126.286	71.1839
	911.698	167.738	126.32	71.2407
	912.18	167.95	126.346	71.2896
	912.662	168.156	126.366	71.3341
	913.144	168.357	126.386	71.3798
	913.626	168.555	126.408	71.4311
	914.108	168.751	126.435	71.4888
	914.59	168.95	126.464	71.5499
	915.072	169.155	126.492	71.6094
	915.555	169.367	126.515	71.6631
	916.037	169.59	126.532	71.7104
	916.519	169.823	126.544	71.7545
	917.001	170.067	126.555	71.8
	917.483	170.323	126.571	71.8507
	917.965	170.592	126.592	71.9065
	918.447	170.876	126.617	71.9635
	918.929	171.174	126.641	72.0161
	919.412	171.483	126.66	72.0602
	919.894	171.8	126.672	72.0955
	920.376	172.122	126.677	72.1257
	920.858	172.447	126.681	72.1568
	921.34	172.774	126.686	72.1932
	921.822	173.101	126.695	72.2358
	922.304	173.43	126.707	72.2816
	922.787	173.759	126.72	72.3255
	923.269	174.086	126.729	72.3637
	923.751	174.407	126.733	72.3961
	924.233	174.718	126.734	72.4264
	924.715	175.018	126.736	72.46
	925.197	175.305	126.744	72.5009
	925.679	175.579	126.757	72.5487
	926.161	175.842	126.775	72.5991
	926.644	176.093	126.793	72.6453
	927.126	176.332	126.808	72.6822
	927.608	176.557	126.818	72.7082
	928.09	176.766	126.824	72.7263
	928.572	176.96	126.831	72.7418
	929.054	177.138	126.84	72.7592
	929.536	177.303	126.854	72.7793
	930.018	177.457	126.869	72.7994
	930.5	177.6	126.881	72.8145
	930.983	177.733	126.887	72.8214
	931.465	177.857	126.887	72.82
	931.947	177.972	126.882	72.8143
	932.429	178.078	126.879	72.8103
	932.911	178.177	126.883	72.812
	933.393	178.268	126.897	72.8197
	933.875	178.353	126.92	72.8294
	934.357	178.43	126.948	72.835
	934.84	178.497	126.978	72.8311
	935.322	178.556	127.008	72.8166
	935.804	178.605	127.038	72.7936
	936.286	178.646	127.074	72.7666
	936.768	178.682	127.118	72.7386
	937.25	178.714	127.172	72.7087
	937.732	178.741	127.232	72.6722
	938.215	178.763	127.295	72.6224
	938.697	178.778	127.355	72.5536
	939.179	178.783	127.409	72.4642
	939.661	178.779	127.457	72.3559
	940.143	178.765	127.502	72.232
	940.625	178.744	127.547	72.0939
	941.107	178.717	127.594	71.9386
	941.589	178.686	127.64	71.758
	942.072	178.649	127.682	71.542
	942.554	178.606	127.715	71.2808
	943.036	178.556	127.737	70.9681
	943.518	178.5	127.749	70.6009
	944	178.44	127.757	70.1778
	944.482	178.377	127.763	69.6952
	944.964	178.314	127.769	69.1456
	945.446	178.251	127.775	68.5168
	945.928	178.189	127.777	67.7939
	946.411	178.126	127.772	66.9626
	946.893	178.06	127.76	66.011
	947.375	177.992	127.742	64.9308
	947.857	177.922	127.724	63.7174
	948.339	177.853	127.708	62.3699
	948.821	177.784	127.695	60.8941
	949.303	177.717	127.683	59.3075
	949.785	177.651	127.669	57.6447
	950.268	177.584	127.649	55.9627
	950.75	177.514	127.623	54.3398
	951.232	177.44	127.593	52.8704
	951.714	177.362	127.565	51.6542
	952.196	177.279	127.547	50.7838
	952.678	177.194	127.54	50.3313
	953.16	177.105	127.544	50.3382
	953.643	177.011	127.558	50.8081
	954.125	176.912	127.576	51.7068
	954.607	176.805	127.597	52.9671
	955.089	176.69	127.622	54.5
	955.571	176.565	127.655	56.2075
	956.053	176.43	127.698	57.9937
	956.535	176.282	127.752	59.774
	957.017	176.118	127.815	61.48
	957.5	175.931	127.882	63.0615
	957.982	175.713	127.949	64.4885
	958.464	175.454	128.015	65.7492
	958.946	175.138	128.08	66.8471
	959.428	174.745	128.147	67.7964
	959.91	174.252	128.22	68.6152
	960.392	173.629	128.301	69.3212
	960.874	172.855	128.385	69.9289
	961.356	171.919	128.47	70.4496
	961.839	170.839	128.549	70.8939
	962.321	169.664	128.622	71.2728
	962.803	168.476	128.689	71.599
	963.285	167.385	128.754	71.8848
	963.767	166.507	128.822	72.1403
	964.249	165.948	128.895	72.3711
	964.731	165.782	128.97	72.5783
	965.213	166.03	129.044	72.7604
	965.696	166.66	129.113	72.9161
	966.178	167.593	129.174	73.0468
	966.66	168.721	129.228	73.1572
	967.142	169.928	129.277	73.2536
	967.624	171.114	129.324	73.3414
	968.106	172.209	129.37	73.4232
	968.588	173.17	129.413	73.498
	969.071	173.983	129.45	73.5632
	969.553	174.648	129.478	73.6166
	970.035	175.178	129.499	73.6584
	970.517	175.588	129.514	73.6919
	970.999	175.893	129.529	73.7215
	971.481	176.108	129.548	73.7502
	971.963	176.25	129.571	73.7783
	972.445	176.333	129.597	73.8026
	972.928	176.372	129.621	73.8189
	973.41	176.378	129.641	73.8241
	973.892	176.359	129.655	73.8184
	974.374	176.32	129.665	73.8053
	974.856	176.265	129.678	73.79
	975.338	176.197	129.696	73.7766
	975.82	176.12	129.723	73.7661
	976.302	176.036	129.755	73.7562
	976.784	175.95	129.79	73.7431
	977.267	175.864	129.823	73.7237
	977.749	175.778	129.852	73.6979
	978.231	175.69	129.879	73.6685
	978.713	175.599	129.905	73.6399
	979.195	175.503	129.935	73.6151
	979.677	175.403	129.97	73.5943
	980.159	175.303	130.008	73.5746
	980.641	175.205	130.045	73.5516
	981.124	175.111	130.08	73.5223
	981.606	175.022	130.111	73.4865
	982.088	174.936	130.139	73.4471
	982.57	174.853	130.168	73.4083
	983.052	174.77	130.199	73.3734
	983.534	174.688	130.234	73.3425
	984.016	174.607	130.269	73.3125
	984.499	174.529	130.3	73.2786
	984.981	174.455	130.324	73.2374
	985.463	174.382	130.341	73.1881
	985.945	174.31	130.353	73.1331
	986.427	174.234	130.364	73.0765
	986.909	174.152	130.38	73.0213
	987.391	174.061	130.399	72.9675
	987.873	173.962	130.421	72.9123
	988.356	173.851	130.441	72.8513
	988.838	173.726	130.455	72.7812
	989.32	173.579	130.461	72.7017
	989.802	173.401	130.461	72.6155
	990.284	173.179	130.461	72.5273
	990.766	172.903	130.463	72.4404
	991.248	172.566	130.469	72.3554
	991.73	172.168	130.479	72.2696
	992.212	171.725	130.487	72.1788
	992.695	171.259	130.491	72.0795
	993.177	170.806	130.489	71.9709
	993.659	170.403	130.481	71.8551
	994.141	170.09	130.471	71.7354
	994.623	169.895	130.461	71.6143
	995.105	169.833	130.453	71.4915
	995.587	169.903	130.444	71.3636
	996.069	170.087	130.43	71.2261
	996.552	170.351	130.408	71.0753
	997.034	170.656	130.378	70.9109
	997.516	170.964	130.342	70.7355
	997.998	171.243	130.305	70.5532
	998.48	171.474	130.271	70.3672
	998.962	171.652	130.241	70.1779
	999.444	171.778	130.215	69.9826
	999.927	171.86	130.189	69.7765
	1000.41	171.907	130.16	69.5557
	1000.89	171.927	130.129	69.3184
	1001.37	171.924	130.099	69.066
	1001.86	171.903	130.075	68.801
	1002.34	171.868	130.063	68.5255
	1002.82	171.823	130.064	68.2394
	1003.3	171.774	130.076	67.9401
	1003.78	171.724	130.095	67.6242
	1004.27	171.674	130.117	67.2889
	1004.75	171.625	130.138	66.9342
	1005.23	171.573	130.158	66.5623
	1005.71	171.519	130.179	66.1762
	1006.19	171.461	130.204	65.7782
	1006.68	171.4	130.234	65.3677
	1007.16	171.34	130.265	64.9419
	1007.64	171.281	130.295	64.4969
	1008.12	171.224	130.317	64.0301
	1008.61	171.166	130.329	63.5416
	1009.09	171.105	130.332	63.0344
	1009.57	171.039	130.327	62.5134
	1010.05	170.965	130.316	61.9829
	1010.53	170.885	130.3	61.4462
	1011.01	170.802	130.276	60.9049
	1011.5	170.718	130.241	60.3602
	1011.98	170.633	130.193	59.8149
	1012.46	170.544	130.132	59.274
	1012.94	170.45	130.06	58.745
	1013.43	170.346	129.983	58.2366
	1013.91	170.231	129.904	57.757
	1014.39	170.105	129.827	57.313
	1014.87	169.97	129.75	56.9098
	1015.35	169.827	129.67	56.5517
	1015.84	169.676	129.585	56.2432
	1016.32	169.518	129.497	55.99
	1016.8	169.347	129.407	55.7986
	1017.28	169.163	129.323	55.6752
	1017.76	168.963	129.248	55.6246
	1018.25	168.748	129.186	55.6485
	1018.73	168.523	129.135	55.7457
	1019.21	168.288	129.09	55.9127
	1019.69	168.046	129.047	56.1448
	1020.18	167.796	129.002	56.4378
	1020.66	167.533	128.957	56.7882
	1021.14	167.252	128.912	57.1931
	1021.62	166.95	128.87	57.6485
	1022.1	166.622	128.827	58.1491
	1022.59	166.263	128.78	58.6868
	1023.07	165.871	128.721	59.2522
	1023.55	165.438	128.642	59.836
	1024.03	164.956	128.537	60.4308
	1024.52	164.415	128.403	61.0319
	1025	163.803	128.238	61.6366
	1025.48	163.111	128.043	62.243
	1025.96	162.328	127.816	62.8478
	1026.44	161.442	127.555	63.4457
	1026.92	160.446	127.259	64.0305
	1027.41	159.34	126.931	64.5966
	1027.89	158.14	126.576	65.1412
	1028.37	156.886	126.211	65.6646
	1028.85	155.652	125.853	66.1693
	1029.34	154.549	125.52	66.6582
	1029.82	153.713	125.228	67.1315
	1030.3	153.292	124.988	67.5867
	1030.78	153.412	124.803	68.0197
	1031.27	154.149	124.674	68.4268
	1031.75	155.506	124.598	68.8072
	1032.23	157.404	124.569	69.1636
	1032.71	159.698	124.581	69.5005
	1033.19	162.202	124.624	69.8223
	1033.67	164.719	124.688	70.1304
	1034.16	167.076	124.759	70.4226
	1034.64	169.144	124.822	70.6948
	1035.12	170.851	124.867	70.9432
	1035.6	172.178	124.886	71.1672
	1036.09	173.151	124.879	71.3698
	1036.57	173.825	124.85	71.5563
	1037.05	174.266	124.807	71.7316
	1037.53	174.535	124.757	71.8974
	1038.01	174.685	124.704	72.0517
	1038.5	174.756	124.654	72.1903
	1038.98	174.775	124.608	72.3094
	1039.46	174.76	124.573	72.408
	1039.94	174.724	124.555	72.4886
	1040.42	174.674	124.562	72.5559
	1040.91	174.616	124.601	72.6137
	1041.39	174.552	124.674	72.663
	1041.87	174.485	124.783	72.7012
	1042.35	174.415	124.924	72.7238
	1042.84	174.342	125.093	72.7273
	1043.32	174.267	125.287	72.7115
	1043.8	174.19	125.505	72.6799
	1044.28	174.109	125.746	72.6383
	1044.76	174.026	126.009	72.5914
	1045.25	173.942	126.291	72.5403
	1045.73	173.855	126.587	72.4824
	1046.21	173.769	126.888	72.4125
	1046.69	173.683	127.186	72.3264
	1047.17	173.597	127.479	72.2228
	1047.66	173.511	127.763	72.1042
	1048.14	173.425	128.042	71.9757
	1048.62	173.336	128.318	71.8416
	1049.1	173.246	128.591	71.7035
	1049.59	173.153	128.858	71.5598
	1050.07	173.059	129.115	71.4074
	1050.55	172.964	129.355	71.2442
	1051.03	172.868	129.577	71.0717
	1051.51	172.771	129.783	70.8949
	1052	172.673	129.976	70.7213
	1052.48	172.573	130.161	70.5571
	1052.96	172.472	130.34	70.406
	1053.44	172.37	130.512	70.2678
	1053.92	172.268	130.671	70.1407
	1054.41	172.168	130.815	70.0234
	1054.89	172.071	130.941	69.9177
	1055.37	171.976	131.052	69.8284
	1055.85	171.884	131.152	69.762
	1056.34	171.794	131.247	69.7241
	1056.82	171.706	131.337	69.7169
	1057.3	171.62	131.421	69.7395
	1057.78	171.537	131.494	69.7883
	1058.26	171.457	131.552	69.8603
	1058.75	171.381	131.593	69.9548
	1059.23	171.308	131.621	70.0737
	1059.71	171.237	131.64	70.22
	1060.19	171.166	131.656	70.3952
	1060.67	171.098	131.67	70.597
	1061.16	171.033	131.681	70.8196
	1061.64	170.973	131.682	71.0548
	1062.12	170.918	131.67	71.2953
	1062.6	170.867	131.643	71.5375
	1063.09	170.817	131.603	71.7814
	1063.57	170.767	131.556	72.0292
	1064.05	170.713	131.507	72.2825
	1064.53	170.655	131.459	72.5396
	1065.01	170.595	131.409	72.795
	1065.49	170.533	131.352	73.0414
	1065.98	170.474	131.286	73.273
	1066.46	170.419	131.209	73.488
	1066.94	170.369	131.124	73.6894
	1067.42	170.324	131.038	73.8828
	1067.91	170.285	130.957	74.0729
	1068.39	170.25	130.884	74.2611
	1068.87	170.221	130.816	74.4446
	1069.35	170.197	130.75	74.6181
	1069.83	170.176	130.679	74.7773
	1070.32	170.155	130.604	74.9217
	1070.8	170.132	130.526	75.0548
	1071.28	170.104	130.45	75.1826
	1071.76	170.068	130.383	75.3097
	1072.24	170.025	130.326	75.4368
	1072.73	169.978	130.278	75.5603
	1073.21	169.927	130.237	75.6746
	1073.69	169.876	130.198	75.7752
	1074.17	169.822	130.16	75.8621
	1074.66	169.765	130.123	75.9402
	1075.14	169.701	130.092	76.0162
	1075.62	169.628	130.07	76.0961
	1076.1	169.547	130.058	76.181
	1076.58	169.458	130.053	76.2674
	1077.07	169.363	130.048	76.3491
	1077.55	169.265	130.039	76.4207
	1078.03	169.164	130.025	76.4815
	1078.51	169.056	130.006	76.5353
	1078.99	168.939	129.987	76.5887
	1079.48	168.809	129.973	76.6467
	1079.96	168.664	129.964	76.7111
	1080.44	168.504	129.957	76.7777
	1080.92	168.331	129.948	76.8407
	1081.41	168.143	129.93	76.8949
	1081.89	167.941	129.903	76.9393
	1082.37	167.722	129.867	76.9775
	1082.85	167.481	129.828	77.0161
	1083.33	167.216	129.789	77.0602
	1083.82	166.925	129.753	77.1107
	1084.3	166.606	129.717	77.1636
	1084.78	166.257	129.676	77.2125
	1085.26	165.871	129.629	77.2524
	1085.74	165.435	129.572	77.2822
	1086.23	164.94	129.509	77.3059
	1086.71	164.38	129.445	77.3303
	1087.19	163.767	129.384	77.3608
	1087.67	163.135	129.328	77.3992
	1088.15	162.546	129.275	77.4419
	1088.64	162.08	129.219	77.4827
	1089.12	161.822	129.156	77.5166
	1089.6	161.844	129.085	77.5429
	1090.08	162.182	129.01	77.5649
	1090.57	162.828	128.935	77.5889
	1091.05	163.724	128.867	77.62
	1091.53	164.779	128.808	77.6586
	1092.01	165.879	128.756	77.7007
	1092.49	166.915	128.709	77.7398
	1092.98	167.797	128.663	77.7699
	1093.46	168.471	128.616	77.7903
	1093.94	168.922	128.569	77.8042
	1094.42	169.166	128.528	77.8183
	1094.9	169.245	128.494	77.8375
	1095.39	169.204	128.469	77.8632
	1095.87	169.087	128.452	77.8919
	1096.35	168.927	128.438	77.9183
	1096.83	168.746	128.425	77.9374
	1097.32	168.556	128.413	77.9493
	1097.8	168.362	128.406	77.9579
	1098.28	168.169	128.411	77.9695
	1098.76	167.98	128.434	77.9887
	1099.24	167.795	128.477	78.016
	1099.73	167.617	128.536	78.0465
	1100.21	167.444	128.608	78.0738
	1100.69	167.276	128.686	78.0923
	1101.17	167.109	128.766	78.1013
	1101.65	166.943	128.848	78.1051
	1102.14	166.777	128.936	78.1099
	1102.62	166.612	129.031	78.1214
	1103.1	166.45	129.133	78.1403
	1103.58	166.293	129.24	78.163
	1104.07	166.142	129.344	78.1831
	1104.55	165.997	129.441	78.1955
	1105.03	165.856	129.529	78.1994
	1105.51	165.715	129.608	78.1988
	1105.99	165.575	129.682	78.2004
	1106.48	165.434	129.755	78.209
	1106.96	165.293	129.828	78.2255
	1107.44	165.152	129.896	78.2459
	1107.92	165.011	129.956	78.2635
	1108.4	164.872	130.001	78.2733
	1108.89	164.731	130.031	78.2745
	1109.37	164.587	130.047	78.2708
	1109.85	164.44	130.056	78.2686
	1110.33	164.29	130.061	78.2732
	1110.82	164.138	130.066	78.285
	1111.3	163.986	130.069	78.3002
	1111.78	163.836	130.065	78.312
	1112.26	163.689	130.051	78.3153
	1112.74	163.544	130.026	78.3093
	1113.23	163.4	129.993	78.2974
	1113.71	163.256	129.958	78.2865
	1114.19	163.111	129.925	78.281
	1114.67	162.966	129.895	78.2823
	1115.15	162.822	129.867	78.2863
	1115.64	162.679	129.836	78.287
	1116.12	162.536	129.795	78.2797
	1116.6	162.392	129.745	78.2635
	1117.08	162.243	129.688	78.2429
	1117.57	162.088	129.628	78.2242
	1118.05	161.925	129.572	78.2126
	1118.53	161.756	129.52	78.2088
	1119.01	161.583	129.472	78.209
	1119.49	161.407	129.424	78.2069
	1119.97	161.229	129.37	78.1976
	1120.46	161.048	129.308	78.1804
	1120.94	160.863	129.241	78.1595
	1121.42	160.672	129.173	78.141
	1121.9	160.475	129.105	78.1298
	1122.39	160.273	129.041	78.1265
	1122.87	160.069	128.977	78.1266
	1123.35	159.864	128.909	78.1239
	1123.83	159.661	128.833	78.1131
	1124.32	159.457	128.746	78.0931
	1124.8	159.251	128.651	78.0679
	1125.28	159.041	128.55	78.044
	1125.76	158.827	128.447	78.0263
	1126.24	158.612	128.341	78.016
	1126.72	158.398	128.228	78.0092
	1127.21	158.19	128.104	78.0001
	1127.69	157.989	127.963	77.9838
	1128.17	157.794	127.803	77.9595
	1128.65	157.604	127.625	77.9313
	1129.14	157.417	127.43	77.9052
	1129.62	157.232	127.222	77.8862
	1130.1	157.049	127	77.8745
	1130.58	156.873	126.758	77.8668
	1131.06	156.707	126.49	77.8564
	1131.55	156.551	126.188	77.8384
	1132.03	156.405	125.848	77.8119
	1132.51	156.266	125.468	77.7802
	1132.99	156.13	125.047	77.7495
	1133.47	155.993	124.587	77.7245
	1133.96	155.855	124.083	77.7061
	1134.44	155.714	123.531	77.6907
	1134.92	155.572	122.925	77.673
	1135.4	155.427	122.26	77.6483
	1135.89	155.275	121.536	77.6167
	1136.37	155.112	120.758	77.582
	1136.85	154.934	119.934	77.5507
	1137.33	154.737	119.076	77.5272
	1137.81	154.52	118.193	77.5123
	1138.3	154.285	117.296	77.5019
	1138.78	154.033	116.397	77.4895
	1139.26	153.761	115.507	77.4702
	1139.74	153.465	114.641	77.4433
	1140.22	153.138	113.815	77.4124
	1140.71	152.77	113.046	77.3834
	1141.19	152.353	112.348	77.3615
	1141.67	151.884	111.733	77.3471
	1142.15	151.363	111.21	77.337
	1142.63	150.8	110.783	77.3246
	1143.12	150.213	110.454	77.3054
	1143.6	149.627	110.222	77.2784
	1144.08	149.075	110.083	77.2469
	1144.56	148.594	110.033	77.2165
	1145.05	148.216	110.066	77.1917
	1145.53	147.964	110.174	77.1728
	1146.01	147.837	110.348	77.1561
	1146.49	147.812	110.576	77.1358
	1146.97	147.838	110.848	77.1076
	1147.46	147.85	111.153	77.0713
	1147.94	147.786	111.482	77.0315
	1148.42	147.601	111.827	76.9946
	1148.9	147.285	112.181	76.9654
	1149.38	146.864	112.539	76.9447
	1149.87	146.396	112.892	76.929
	1150.35	145.949	113.231	76.9116
	1150.83	145.585	113.55	76.8876
	1151.31	145.34	113.841	76.8556
	1151.8	145.216	114.104	76.8192
	1152.28	145.191	114.339	76.7843
	1152.76	145.228	114.55	76.7553
	1153.24	145.304	114.741	76.733
	1153.72	145.415	114.915	76.7139
	1154.21	145.596	115.078	76.6924
	1154.69	145.905	115.231	76.6638
	1155.17	146.421	115.382	76.6272
	1155.65	147.22	115.537	76.5861
	1156.13	148.359	115.704	76.5461
	1156.62	149.862	115.892	76.5119
	1157.1	151.709	116.105	76.4844
	1157.58	153.835	116.347	76.46
	1158.06	156.139	116.618	76.4338
	1158.55	158.486	116.914	76.4013
	1159.03	160.737	117.234	76.362
	1159.51	162.759	117.576	76.32
	1159.99	164.449	117.937	76.2806
	1160.47	165.742	118.317	76.2485
	1160.96	166.616	118.71	76.2237
	1161.44	167.087	119.111	76.2023
	1161.92	167.198	119.511	76.1787
	1162.4	167.012	119.903	76.1482
	1162.88	166.6	120.28	76.1099
	1163.37	166.03	120.638	76.0679
	1163.85	165.359	120.977	76.0276
	1164.33	164.634	121.295	75.9934
	1164.81	163.89	121.593	75.9659
	1165.3	163.152	121.869	75.9415
	1165.78	162.435	122.117	75.9145
	1166.26	161.749	122.336	75.8805
	1166.74	161.099	122.525	75.8393
	1167.22	160.484	122.687	75.795
	1167.71	159.901	122.826	75.7531
	1168.19	159.347	122.949	75.7184
	1168.67	158.819	123.057	75.6912
	1169.15	158.314	123.154	75.668
	1169.63	157.832	123.237	75.6423
	1170.12	157.371	123.307	75.6095
	1170.6	156.928	123.363	75.5687
	1171.08	156.497	123.41	75.5233
	1171.56	156.074	123.45	75.4789
	1172.05	155.655	123.489	75.4404
	1172.53	155.236	123.529	75.4085
	1173.01	154.82	123.569	75.3801
	1173.49	154.407	123.606	75.3497
	1173.97	154	123.638	75.3129
	1174.46	153.598	123.665	75.2692
	1174.94	153.199	123.686	75.222
	1175.42	152.798	123.706	75.1768
	1175.9	152.394	123.727	75.138
	1176.38	151.984	123.748	75.106
	1176.87	151.57	123.767	75.0771
	1177.35	151.156	123.781	75.0455
	1177.83	150.745	123.785	75.0067
	1178.31	150.337	123.778	74.9601
	1178.8	149.931	123.762	74.9093
	1179.28	149.524	123.74	74.8601
	1179.76	149.114	123.716	74.8172
	1180.24	148.703	123.692	74.7815
	1180.72	148.292	123.665	74.7496
	1181.2	147.887	123.634	74.7159
	1181.69	147.492	123.593	74.6758
	1182.17	147.109	123.542	74.6284
	1182.65	146.737	123.483	74.577
	1183.13	146.375	123.419	74.5269
	1183.62	146.022	123.353	74.4825
	1184.1	145.681	123.286	74.4446
	1184.58	145.358	123.218	74.41
	1185.06	145.061	123.145	74.3735
	1185.54	144.798	123.064	74.3306
	1186.03	144.573	122.974	74.2807
	1186.51	144.389	122.877	74.2268
	1186.99	144.244	122.777	74.1743
	1187.47	144.137	122.676	74.1275
	1187.95	144.071	122.578	74.0871
	1188.44	144.048	122.482	74.0501
	1188.92	144.07	122.384	74.0114
	1189.4	144.136	122.284	73.9671
	1189.88	144.24	122.179	73.9165
	1190.37	144.37	122.071	73.863
	1190.85	144.512	121.964	73.8114
	1191.33	144.653	121.861	73.7655
	1191.81	144.782	121.761	73.7255
	1192.29	144.894	121.664	73.6877
	1192.78	144.986	121.567	73.6468
	1193.26	145.055	121.467	73.5988
	1193.74	145.1	121.363	73.5436
	1194.22	145.114	121.256	73.4849
	1194.7	145.095	121.15	73.4283
	1195.19	145.04	121.046	73.3781
	1195.67	144.949	120.945	73.3347
	1196.15	144.829	120.845	73.2946
	1196.63	144.685	120.742	73.2521
	1197.12	144.523	120.633	73.2029
	1197.6	144.345	120.516	73.1463
	1198.08	144.15	120.392	73.0859
	1198.56	143.933	120.264	73.0273
	1199.04	143.694	120.135	72.975
	1199.53	143.433	120.007	72.93
	1200.01	143.153	119.879	72.8891
	1200.49	142.859	119.749	72.8471
	1200.97	142.555	119.614	72.7998
	1201.45	142.241	119.472	72.7461
	1201.94	141.913	119.324	72.6889
	1202.42	141.568	119.173	72.6329
	1202.9	141.202	119.02	72.5816
	1203.38	140.819	118.866	72.5353
	1203.87	140.424	118.709	72.4906
	1204.35	140.027	118.547	72.4425
	1204.83	139.64	118.378	72.3872
	1205.31	139.27	118.2	72.3247
	1205.79	138.926	118.014	72.259
	1206.28	138.614	117.823	72.1956
	1206.76	138.348	117.629	72.1386
	1207.24	138.146	117.432	72.0884
	1207.72	138.035	117.231	72.0412
	1208.2	138.048	117.023	71.9914
	1208.69	138.217	116.807	71.9344
	1209.17	138.57	116.582	71.8697
	1209.65	139.128	116.349	71.8005
	1210.13	139.904	116.111	71.7326
	1210.62	140.903	115.871	71.6702
	1211.1	142.123	115.63	71.6142
	1211.58	143.549	115.389	71.5614
	1212.06	145.154	115.145	71.5066
	1212.54	146.895	114.898	71.4454
	1213.03	148.716	114.647	71.3771
	1213.51	150.552	114.394	71.3049
	1213.99	152.337	114.139	71.2341
	1214.47	154.013	113.885	71.169
	1214.95	155.532	113.632	71.1102
	1215.44	156.856	113.378	71.0547
	1215.92	157.964	113.123	70.9972
	1216.4	158.841	112.863	70.9335
	1216.88	159.486	112.598	70.863
	1217.37	159.905	112.33	70.7885
	1217.85	160.113	112.059	70.7153
	1218.33	160.132	111.788	70.6476
	1218.81	159.989	111.516	70.586
	1219.29	159.712	111.243	70.5276
	1219.78	159.33	110.964	70.4673
	1220.26	158.867	110.68	70.401
	1220.74	158.345	110.388	70.328
	1221.22	157.781	110.09	70.2511
	1221.7	157.187	109.787	70.175
	1222.19	156.572	109.484	70.1036
	1222.67	155.947	109.181	70.0374
	1223.15	155.32	108.879	69.9732
	1223.63	154.7	108.578	69.9061
	1224.11	154.093	108.277	69.8323
	1224.6	153.503	107.976	69.7511
	1225.08	152.931	107.676	69.6658
	1225.56	152.375	107.377	69.5814
	1226.04	151.835	107.078	69.5018
	1226.53	151.314	106.779	69.4278
	1227.01	150.814	106.479	69.3563
	1227.49	150.339	106.174	69.2825
	1227.97	149.894	105.861	69.2028
	1228.45	149.478	105.539	69.1164
	1228.94	149.09	105.205	69.0265
	1229.42	148.724	104.858	68.9376
	1229.9	148.378	104.498	68.8534
	1230.38	148.052	104.123	68.774
	1230.86	147.748	103.733	68.6958
	1231.35	147.472	103.325	68.6137
	1231.83	147.227	102.898	68.5235
	1232.31	147.014	102.453	68.4244
	1232.79	146.831	101.991	68.3193
	1233.28	146.674	101.512	68.213
	1233.76	146.541	101.02	68.1092
	1234.24	146.432	100.518	68.0084
	1234.72	146.35	100.007	67.9077
	1235.2	146.297	99.4916	67.8028
	1235.68	146.276	98.9734	67.69
	1236.17	146.284	98.4556	67.5693
	1236.65	146.316	97.9408	67.444
	1237.13	146.36	97.4315	67.3192
	1237.61	146.409	96.9304	67.1985
	1238.1	146.455	96.44	67.0827
	1238.58	146.492	95.9628	66.969
	1239.06	146.519	95.5008	66.853
	1239.54	146.532	95.0554	66.7317
	1240.03	146.53	94.6269	66.6055
	1240.51	146.511	94.2143	66.4782
	1240.99	146.476	93.8161	66.3555
	1241.47	146.432	93.431	66.242
	1241.95	146.389	93.0578	66.1389
	1242.43	146.362	92.6964	66.0441
	1242.92	146.365	92.347	65.9536
	1243.4	146.41	92.01	65.8643
	1243.88	146.501	91.6856	65.7762
	1244.36	146.64	91.3739	65.6923
	1244.85	146.823	91.0752	65.6171
	1245.33	147.053	90.791	65.5539
	1245.81	147.334	90.5242	65.5027
	1246.29	147.675	90.2794	65.4595
	1246.77	148.09	90.0617	65.4192
	1247.26	148.588	89.876	65.377
	1247.74	149.175	89.7263	65.3316
	1248.22	149.849	89.6153	65.2849
	1248.7	150.603	89.5453	65.2406
	1249.18	151.429	89.519	65.2013
	1249.67	152.317	89.5401	65.1667
	1250.15	153.26	89.6129	65.1333
	1250.63	154.252	89.7415	65.0959
	1251.11	155.285	89.9284	65.0504
	1251.6	156.352	90.1741	64.9959
	1252.08	157.446	90.477	64.9351
	1252.56	158.563	90.8344	64.8726
	1253.04	159.7	91.2438	64.8118
	1253.52	160.862	91.7033	64.7534
	1254.01	162.054	92.2115	64.695
	1254.49	163.282	92.7663	64.6325
	1254.97	164.548	93.3641	64.5627
	1255.45	165.853	93.9995	64.4857
	1255.93	167.191	94.6656	64.4045
	1256.42	168.557	95.3555	64.3237
	1256.9	169.942	96.0635	64.2467
	1257.38	171.337	96.7849	64.1734
	1257.86	172.731	97.5161	64.1007
	1258.35	174.108	98.2533	64.0239
	1258.83	175.45	98.9923	63.9395
	1259.31	176.735	99.7278	63.8473
	1259.79	177.942	100.454	63.7509
	1260.27	179.05	101.166	63.6554
	1260.76	180.046	101.858	63.5648
	1261.24	180.918	102.528	63.48
	1261.72	181.663	103.171	63.3979
	1262.2	182.28	103.785	63.3139
	1262.68	182.773	104.368	63.224
	1263.17	183.148	104.917	63.1277
	1263.65	183.416	105.432	63.0275
	1264.13	183.588	105.912	62.928
	1264.61	183.675	106.359	62.8327
	1265.1	183.687	106.771	62.7423
	1265.58	183.63	107.149	62.654
	1266.06	183.51	107.49	62.5635
	1266.54	183.329	107.794	62.4675
	1267.02	183.088	108.059	62.3652
	1267.51	182.792	108.288	62.2592
	1267.99	182.443	108.483	62.1536
	1268.47	182.045	108.647	62.0515
	1268.95	181.599	108.786	61.953
	1269.43	181.107	108.9	61.8552
	1269.92	180.568	108.992	61.754
	1270.4	179.98	109.064	61.6464
	1270.88	179.345	109.118	61.5325
	1271.36	178.663	109.158	61.416
	1271.85	177.938	109.188	61.3017
	1272.33	177.174	109.214	61.1932
	1272.81	176.374	109.239	61.0908
	1273.29	175.541	109.266	60.9914
	1273.77	174.677	109.296	60.8901
	1274.26	173.784	109.329	60.7831
	1274.74	172.861	109.365	60.6696
	1275.22	171.909	109.403	60.552
	1275.7	170.931	109.444	60.4344
	1276.18	169.93	109.486	60.3201
	1276.67	168.91	109.526	60.2096
	1277.15	167.876	109.561	60.1004
	1277.63	166.832	109.583	59.9888
	1278.11	165.782	109.586	59.8716
	1278.59	164.728	109.563	59.7487
	1279.08	163.673	109.509	59.6231
	1279.56	162.618	109.42	59.4989
	1280.04	161.564	109.294	59.3793
	1280.52	160.515	109.127	59.2647
	1281.01	159.474	108.916	59.1525
	1281.49	158.444	108.657	59.0382
	1281.97	157.429	108.348	58.9187
	1282.45	156.428	107.99	58.7933
	1282.93	155.439	107.586	58.6645
	1283.42	154.46	107.142	58.5358
	1283.9	153.493	106.665	58.4103
	1284.38	152.539	106.163	58.288
	1284.86	151.604	105.644	58.1664
	1285.34	150.692	105.115	58.0417
	1285.83	149.81	104.584	57.9109
	1286.31	148.961	104.059	57.7739
	1286.79	148.148	103.549	57.6337
	1287.27	147.376	103.062	57.4943
	1287.76	146.653	102.608	57.3586
	1288.24	145.99	102.195	57.2271
	1288.72	145.402	101.828	57.0969
	1289.2	144.903	101.514	56.9642
	1289.68	144.5	101.256	56.8259
	1290.16	144.195	101.056	56.6817
	1290.65	143.979	100.916	56.5343
	1291.13	143.844	100.84	56.3875
	1291.61	143.778	100.828	56.2441
	1292.09	143.772	100.883	56.1047
	1292.58	143.821	101.004	55.9668
	1293.06	143.921	101.19	55.8269
	1293.54	144.068	101.437	55.6822
	1294.02	144.257	101.739	55.5327
	1294.51	144.486	102.092	55.3807
	1294.99	144.752	102.49	55.2293
	1295.47	145.063	102.927	55.0808
	1295.95	145.429	103.395	54.935
	1296.43	145.864	103.887	54.7891
	1296.91	146.381	104.391	54.6395
	1297.4	146.988	104.895	54.484
	1297.88	147.683	105.391	54.3228
	1298.36	148.461	105.867	54.1591
	1298.84	149.307	106.319	53.997
	1299.33	150.205	106.741	53.8391
	1299.81	151.141	107.127	53.6857
	1300.29	152.094	107.474	53.5339
	1300.77	153.045	107.775	53.3801
	1301.25	153.974	108.027	53.2214
	1301.74	154.86	108.226	53.0576
	1302.22	155.686	108.373	52.891
	1302.7	156.446	108.471	52.7253
	1303.18	157.141	108.522	52.5629
	1303.66	157.786	108.531	52.4039
	1304.15	158.399	108.499	52.2458
	1304.63	159.007	108.43	52.0854
	1305.11	159.633	108.326	51.9202
	1305.59	160.301	108.192	51.7503
	1306.08	161.031	108.034	51.5782
	1306.56	161.838	107.86	51.4074
	1307.04	162.734	107.678	51.2402
	1307.52	163.726	107.495	51.077
	1308	164.811	107.314	50.9154
	1308.49	165.98	107.14	50.7523
	1308.97	167.212	106.972	50.5855
	1309.45	168.486	106.811	50.4152
	1309.93	169.778	106.659	50.2434
	1310.41	171.065	106.516	50.0731
	1310.9	172.332	106.38	49.906
	1311.38	173.561	106.252	49.7416
	1311.86	174.734	106.128	49.577
	1312.34	175.832	106.007	49.4089
	1312.83	176.832	105.886	49.2351
	1313.31	177.715	105.763	49.0561
	1313.79	178.464	105.64	48.8748
	1314.27	179.071	105.517	48.695
	1314.75	179.533	105.395	48.5193
	1315.24	179.851	105.274	48.3475
	1315.72	180.024	105.156	48.1772
	1316.2	180.05	105.039	48.0047
	1316.68	179.925	104.923	47.8273
	1317.16	179.645	104.812	47.6446
	1317.65	179.208	104.708	47.4585
	1318.13	178.616	104.618	47.2721
	1318.61	177.878	104.546	47.0879
	1319.09	177.01	104.497	46.9063
	1319.58	176.036	104.472	46.7259
	1320.06	174.984	104.471	46.5445
	1320.54	173.892	104.492	46.3606
	1321.02	172.798	104.532	46.1746
	1321.5	171.742	104.591	45.9884
	1321.99	170.765	104.668	45.8043
	1322.47	169.907	104.764	45.6234
	1322.95	169.206	104.878	45.4447
	1323.43	168.696	105.009	45.266
	1323.91	168.399	105.153	45.0843
	1324.4	168.329	105.307	44.8982
	1324.88	168.482	105.466	44.7078
	1325.36	168.845	105.629	44.5154
	1325.84	169.395	105.793	44.3233
	1326.33	170.106	105.959	44.1329
	1326.81	170.952	106.125	43.9436
	1327.29	171.903	106.289	43.7535
	1327.77	172.931	106.447	43.5601
	1328.25	174.008	106.596	43.3626
	1328.73	175.105	106.733	43.1617
	1329.22	176.197	106.856	42.9599
	1329.7	177.264	106.967	42.7597
	1330.18	178.293	107.067	42.5621
	1330.66	179.269	107.154	42.3664
	1331.15	180.184	107.228	42.1702
	1331.63	181.026	107.286	41.9707
	1332.11	181.787	107.325	41.7666
	1332.59	182.464	107.346	41.5583
	1333.08	183.058	107.348	41.3478
	1333.56	183.576	107.334	41.1373
	1334.04	184.026	107.307	40.928
	1334.52	184.418	107.267	40.7193
	1335	184.758	107.213	40.5093
	1335.48	185.05	107.144	40.296
	1335.97	185.297	107.057	40.0777
	1336.45	185.503	106.953	39.8545
	1336.93	185.673	106.834	39.627
	1337.41	185.816	106.701	39.3958
	1337.9	185.94	106.557	39.16
	1338.38	186.05	106.404	38.9176
	1338.86	186.148	106.242	38.6665
	1339.34	186.233	106.073	38.4059
	1339.82	186.303	105.9	38.138
	1340.31	186.358	105.724	37.8672
	1340.79	186.401	105.551	37.5986
	1341.27	186.437	105.383	37.3351
	1341.75	186.469	105.22	37.0766
	1342.23	186.499	105.059	36.8196
	1342.72	186.525	104.897	36.5596
	1343.2	186.542	104.729	36.2922
	1343.68	186.546	104.552	36.0151
	1344.16	186.534	104.367	35.7286
	1344.65	186.509	104.177	35.4347
	1345.13	186.473	103.986	35.1362
	1345.61	186.428	103.797	34.835
	1346.09	186.376	103.612	34.5315
	1346.57	186.316	103.43	34.2248
	1347.06	186.245	103.247	33.9145
	1347.54	186.159	103.061	33.6007
	1348.02	186.06	102.873	33.2856
	1348.5	185.95	102.682	32.9724
	1348.98	185.834	102.492	32.6649
	1349.47	185.717	102.304	32.3668
	1349.95	185.602	102.121	32.0809
	1350.43	185.488	101.941	31.81
	1350.91	185.372	101.762	31.5571
	1351.39	185.25	101.583	31.325
	1351.88	185.123	101.401	31.1167
	1352.36	184.992	101.217	30.9341
	1352.84	184.861	101.031	30.7772
	1353.32	184.732	100.843	30.6442
	1353.81	184.607	100.654	30.5316
	1354.29	184.484	100.463	30.4347
	1354.77	184.359	100.27	30.3486
	1355.25	184.231	100.075	30.2688
	1355.73	184.099	99.8803	30.1912
	1356.22	183.967	99.6859	30.1122
	1356.7	183.838	99.4935	30.0282
	1357.18	183.715	99.3034	29.9356
	1357.66	183.597	99.1143	29.8316
	1358.14	183.48	98.9242	29.7139
	1358.63	183.361	98.7306	29.5816
	1359.11	183.234	98.5313	29.4352
	1359.59	183.097	98.3247	29.2757
	1360.07	182.95	98.1094	29.1035
	1360.56	182.793	97.8838	28.9175
	1361.04	182.629	97.6466	28.7154
	1361.52	182.454	97.3964	28.4947
	1362	182.267	97.1343	28.2545
	1362.48	182.065	96.8639	27.998
	1362.97	181.849	96.5921	27.7322
	1363.45	181.622	96.3265	27.4659
	1363.93	181.391	96.0721	27.206
	1364.41	181.161	95.8295	26.9552
	1364.89	180.933	95.5951	26.7119
	1365.38	180.703	95.3621	26.472
	1365.86	180.462	95.1228	26.2306
	1366.34	180.202	94.8704	25.9839
	1366.82	179.916	94.6003	25.7303
	1367.31	179.601	94.3111	25.4698
	1367.79	179.259	94.0046	25.204
	1368.27	178.895	93.6853	24.9351
	1368.75	178.518	93.3588	24.6657
	1369.23	178.134	93.0305	24.3984
	1369.72	177.745	92.7042	24.1357
	1370.2	177.352	92.3813	23.8797
	1370.68	176.953	92.0606	23.6317
	1371.16	176.543	91.7381	23.3911
	1371.64	176.116	91.4074	23.155
	1372.13	175.666	91.0603	22.9186
	1372.61	175.184	90.6893	22.6766
	1373.09	174.665	90.2903	22.4254
	1373.57	174.108	89.8661	22.1654
	1374.06	173.523	89.4276	21.9022
	1374.54	172.929	88.9912	21.6443
	1375.02	172.344	88.5715	21.3995
	1375.5	171.785	88.1754	21.1708
	1375.98	171.252	87.8002	20.9562
	1376.47	170.741	87.4371	20.7505
	1376.95	170.24	87.0761	20.5484
	1377.43	169.742	86.7104	20.3476
	1377.91	169.243	86.3388	20.1486
	1378.39	168.746	85.9654	19.9545
	1378.88	168.262	85.5964	19.7683
	1379.36	167.801	85.2379	19.5916
	1379.84	167.372	84.8927	19.4232
	1380.32	166.98	84.5611	19.2604
	1380.81	166.628	84.2426	19.1007
	1381.29	166.321	83.939	18.9442
	1381.77	166.066	83.6553	18.7933
	1382.25	165.87	83.3983	18.6517
	1382.73	165.74	83.1739	18.5223
	1383.21	165.68	82.9845	18.4056
	1383.7	165.686	82.8284	18.2988
	1384.18	165.759	82.7023	18.198
	1384.66	165.897	82.6043	18.1
	1385.14	166.108	82.5379	18.0042
	1385.63	166.403	82.5118	17.9129
	1386.11	166.793	82.538	17.8305
	1386.59	167.277	82.6264	17.7605
	1387.07	167.838	82.7788	17.7032
	1387.56	168.442	82.9875	17.6553
	1388.04	169.05	83.2399	17.6115
	1388.52	169.63	83.525	17.5682
	1389	170.166	83.8385	17.5253
	1389.48	170.655	84.1812	17.4855
	1389.96	171.098	84.555	17.4524
	1390.45	171.501	84.9587	17.4274
	1390.93	171.863	85.3878	17.4094
	1391.41	172.184	85.836	17.3949
	1391.89	172.463	86.3005	17.3798
	1392.38	172.697	86.7855	17.3617
	1392.86	172.887	87.3033	17.3416
	1393.34	173.032	87.8701	17.3234
	1393.82	173.134	88.4972	17.3121
	1394.3	173.194	89.1795	17.3103
	1394.79	173.215	89.8912	17.3154
	1395.27	173.198	90.5944	17.3204
	1395.75	173.149	91.2572	17.3176
	1396.23	173.07	91.8682	17.3031
	1396.71	172.96	92.4384	17.2785
	1397.2	172.819	92.9925	17.2496
	1397.68	172.643	93.5571	17.223
	1398.16	172.429	94.1482	17.2025
	1398.64	172.18	94.7643	17.1869
	1399.13	171.901	95.3856	17.1706
	1399.61	171.602	95.9838	17.1468
	1400.09	171.294	96.5354	17.1116
	1400.57	170.984	97.0318	17.0664
	1401.05	170.676	97.478	17.0164
	1401.54	170.369	97.8869	16.9672
	1402.02	170.062	98.2718	16.9223
	1402.5	169.755	98.6425	16.881
	1402.98	169.453	99.0044	16.8396
	1403.46	169.161	99.3591	16.7929
	1403.95	168.889	99.7064	16.7369
	1404.43	168.645	100.045	16.6714
	1404.91	168.44	100.372	16.6007
	1405.39	168.278	100.683	16.5306
	1405.88	168.161	100.972	16.4652
	1406.36	168.083	101.233	16.4043
	1406.84	168.039	101.463	16.3439
	1407.32	168.02	101.662	16.2791
	1407.8	168.015	101.832	16.2069
	1408.29	168.016	101.982	16.1277
	1408.77	168.013	102.115	16.0452
	1409.25	168.002	102.237	15.964
	1409.73	167.977	102.346	15.8873
	1410.21	167.936	102.441	15.8153
	1410.7	167.878	102.515	15.7448
	1411.18	167.801	102.565	15.6714
	1411.66	167.702	102.589	15.5927
	1412.14	167.575	102.591	15.5096
	1412.62	167.418	102.572	15.426
	1413.11	167.227	102.536	15.3466
	1413.59	167.003	102.48	15.2742
	1414.07	166.75	102.404	15.2079
	1414.55	166.472	102.304	15.1436
	1415.04	166.175	102.18	15.0762
	1415.52	165.861	102.033	15.0027
	1416	165.53	101.865	14.9237
	1416.48	165.176	101.679	14.8433
	1416.96	164.789	101.474	14.768
	1417.45	164.355	101.246	14.703
	1417.93	163.863	100.991	14.6491
	1418.41	163.314	100.713	14.6017
	1418.89	162.726	100.428	14.5527
	1419.38	162.136	100.163	14.4966
	1419.86	161.577	99.9434	14.4346
	1420.34	161.066	99.7848	14.3732
	1420.82	160.601	99.6869	14.3188
	1421.3	160.162	99.6418	14.2736
	1421.79	159.728	99.6416	14.2352
	1422.27	159.274	99.6822	14.1978
	1422.75	158.782	99.7647	14.155
	1423.23	158.242	99.8936	14.1024
	1423.71	157.659	100.073	14.0404
	1424.2	157.05	100.299	13.9735
	1424.68	156.443	100.563	13.908
	1425.16	155.857	100.85	13.8475
	1425.64	155.302	101.143	13.7905
	1426.12	154.773	101.432	13.7317
	1426.61	154.256	101.708	13.6652
	1427.09	153.734	101.969	13.5876
	1427.57	153.195	102.208	13.4999
	1428.05	152.633	102.421	13.4071
	1428.54	152.047	102.601	13.3164
	1429.02	151.445	102.74	13.233
	1429.5	150.835	102.834	13.1571
	1429.98	150.228	102.877	13.0842
	1430.46	149.632	102.868	13.0088
	1430.95	149.054	102.804	12.9285
	1431.43	148.502	102.687	12.8469
	1431.91	147.986	102.523	12.7715
	1432.39	147.509	102.32	12.7099
	1432.87	147.07	102.088	12.6654
	1433.36	146.659	101.833	12.6363
	1433.84	146.26	101.554	12.6171
	1434.32	145.852	101.24	12.6021
	1434.8	145.414	100.867	12.5897
	1435.29	144.929	100.41	12.5856
	1435.77	144.393	99.8471	12.6019
	1436.25	143.823	99.1878	12.6505
	1436.73	143.25	98.478	12.7334
	1437.21	142.709	97.7817	12.8374
	1437.7	142.217	97.145	12.9426
	1438.18	141.776	96.5762	13.0354
	1438.66	141.379	96.0542	13.1149
	1439.14	141.021	95.5482	13.1905
	1439.62	140.705	95.0312	13.276
	1440.11	140.433	94.4867	13.3837
	1440.59	140.214	93.9087	13.5196
	1441.07	140.05	93.2999	13.682
	1441.55	139.947	92.6673	13.8625
	1442.04	139.91	92.0185	14.0511
	1442.52	139.949	91.3598	14.2408
	1443	140.079	90.6967	14.4313
	1443.48	140.311	90.0353	14.6276
	1443.96	140.653	89.3822	14.8362
	1444.44	141.107	88.7432	15.061
	1444.93	141.672	88.1197	15.301
	1445.41	142.351	87.507	15.5526
	1445.89	143.159	86.8953	15.8129
	1446.37	144.121	86.2748	16.0831
	1446.86	145.264	85.6444	16.3692
	1447.34	146.594	85.018	16.6783
	1447.82	148.075	84.4252	17.0121
	1448.3	149.634	83.9001	17.3629
	1448.78	151.184	83.4669	17.7154
	1449.27	152.66	83.1312	18.0547
	1449.75	154.04	82.8825	18.3739
	1450.23	155.336	82.7049	18.677
	1450.71	156.573	82.586	18.9758
	1451.19	157.764	82.521	19.2838
	1451.68	158.897	82.5105	19.6088
	1452.16	159.935	82.5546	19.9484
	1452.64	160.832	82.6481	20.2904
	1453.12	161.553	82.7787	20.6187
	1453.61	162.089	82.9311	20.9218
	1454.09	162.458	83.0929	21.1999
	1454.57	162.687	83.2598	21.4676
	1455.05	162.799	83.4391	21.7544
	1455.53	162.796	83.6479	22.0998
	1456.02	162.654	83.9063	22.5407
	1456.5	162.336	84.2201	23.0855
	1456.98	161.839	84.5631	23.6919
	1457.46	161.227	84.8837	24.28
	1457.94	160.611	85.1402	24.7873
	1458.43	160.074	85.327	25.2035
	1458.91	159.639	85.4644	25.5546
	1459.39	159.291	85.5762	25.8708
	1459.87	158.999	85.677	26.17
	1460.36	158.738	85.771	26.4572
	1460.84	158.492	85.8566	26.7318
	1461.32	158.258	85.9315	26.9938
	1461.8	158.038	85.9971	27.2484
	1462.28	157.84	86.0612	27.507
	1462.77	157.674	86.138	27.7851
	1463.25	157.545	86.2462	28.0968
	1463.73	157.457	86.4036	28.4483
	1464.21	157.408	86.619	28.8308
	1464.69	157.397	86.8871	29.2215
	1465.18	157.429	87.1913	29.5936
	1465.66	157.515	87.515	29.9298
	1466.14	157.669	87.8511	30.2284
	1466.62	157.899	88.2031	30.4987
	1467.11	158.204	88.578	30.7512
	1467.59	158.574	88.9791	30.9915
	1468.07	158.988	89.4026	31.2195
	1468.55	159.427	89.8399	31.4322
	1469.03	159.876	90.283	31.6279
	1469.52	160.327	90.7322	31.8101
	1470	160.782	91.2017	31.9883
	1470.48	161.247	91.7231	32.1773
	1470.96	161.718	92.3403	32.3922
	1471.44	162.171	93.0939	32.6417
	1471.93	162.552	93.9927	32.9193
	1472.41	162.793	94.989	33.2015
	1472.89	162.841	95.9904	33.4587
	1473.37	162.689	96.9125	33.6737
	1473.86	162.363	97.7237	33.8503
	1474.34	161.893	98.4452	34.0045
	1474.82	161.29	99.1187	34.1524
	1475.3	160.551	99.7755	34.3019
	1475.78	159.678	100.422	34.4515
	1476.27	158.696	101.038	34.5945
	1476.75	157.654	101.592	34.724
	1477.23	156.614	102.056	34.8379
	1477.71	155.625	102.417	34.9394
	1478.19	154.706	102.675	35.0343
	1478.68	153.852	102.84	35.1278
	1479.16	153.04	102.919	35.222
	1479.64	152.258	102.913	35.3156
	1480.12	151.521	102.823	35.4051
	1480.61	150.883	102.652	35.4877
	1481.09	150.435	102.414	35.5627
	1481.57	150.275	102.139	35.6318
	1482.05	150.482	101.858	35.698
	1482.53	151.091	101.604	35.7626
	1483.02	152.094	101.394	35.8244
	1483.5	153.462	101.237	35.8802
	1483.98	155.165	101.132	35.9265
	1484.46	157.178	101.079	35.9623
	1484.94	159.482	101.083	35.9892
	1485.43	162.046	101.149	36.0119
	1485.91	164.816	101.285	36.0355
	1486.39	167.705	101.494	36.0635
	1486.87	170.6	101.768	36.0951
	1487.35	173.383	102.093	36.1255
	1487.84	175.959	102.452	36.1481
	1488.32	178.27	102.833	36.1584
	1488.8	180.297	103.231	36.1568
	1489.28	182.052	103.65	36.1486
	1489.77	183.548	104.087	36.1405
	1490.25	184.793	104.528	36.1362
	1490.73	185.788	104.945	36.1332
	1491.21	186.544	105.312	36.1259
	1491.69	187.088	105.614	36.1094
	1492.18	187.46	105.851	36.0827
	1492.66	187.708	106.036	36.0483
	1493.14	187.878	106.185	36.011
	1493.62	188.007	106.316	35.9749
	1494.1	188.119	106.442	35.9422
	1494.59	188.231	106.57	35.9121
	1495.07	188.343	106.701	35.8805
	1495.55	188.448	106.829	35.8417
	1496.03	188.537	106.949	35.7913
	1496.52	188.609	107.057	35.7293
	1497	188.67	107.155	35.6606
	1497.48	188.736	107.251	35.5919
	1497.96	188.816	107.349	35.5269
	1498.44	188.91	107.447	35.4647
	1498.92	189.007	107.539	35.4009
	1499.41	189.097	107.615	35.3308
	1499.89	189.17	107.67	35.253
	1500.37	189.226	107.702	35.1692
	1500.85	189.272	107.717	35.0838
	1501.34	189.315	107.72	35.0014
	1501.82	189.361	107.717	34.9244
	1502.3	189.409	107.707	34.8526
	1502.78	189.453	107.689	34.7837
	1503.27	189.487	107.657	34.7141
	1503.75	189.506	107.603	34.6409
	1504.23	189.509	107.518	34.5619
	1504.71	189.504	107.393	34.4755
	1505.19	189.507	107.215	34.3797
	1505.67	189.54	106.968	34.2701
	1506.16	189.62	106.648	34.14
	1506.64	189.742	106.277	33.9853
	1507.12	189.877	105.911	33.8133
	1507.6	189.993	105.601	33.6413
	1508.09	190.087	105.361	33.4841
	1508.57	190.173	105.175	33.3466
	1509.05	190.265	105.021	33.2252
	1509.53	190.369	104.877	33.1127
	1510.01	190.479	104.729	33.0009
	1510.5	190.587	104.567	32.8827
	1510.98	190.685	104.383	32.7534
	1511.46	190.767	104.18	32.6127
	1511.94	190.834	103.965	32.4642
	1512.42	190.89	103.748	32.3145
	1512.91	190.941	103.54	32.1694
	1513.39	190.988	103.348	32.0317
[truncated: 5,158 more rows]

## Sheet: Supplementary Figure S2
Supplementary Figure S2	Zn,Mn-CPS				After calcination for 1h				After calcination for 2h				After calcination for 3h				Supplementary Figure S2 (inset)	Zn,Mn-CPSs		After calcination for 1h		After calcination for 2h		After calcination for 3h
	RP Ads.	Amount	RP des.	Amount	RP Ads.	Amount	RP des.	Amount	RP Ads.	Amount	RP des.	Amount	RP Ads.	Amount	RP des.	Amount		X	Y	X	Y	X	Y	X	Y
	0.0675	0.096	0.99442	1.50244	0.06661	0.08677	0.99497	1.88859	0.06717	0.12521	0.99465	2.28612	0.06753	0.11738	0.99522	3.04205		96.4758	0.01639	103.758	0.01298	92.5683	0.01065	106.757	0.03361
	0.08003	0.09933	0.97622	1.23026	0.07996	0.09251	0.97793	1.66873	0.08001	0.13042	0.97535	2.10062	0.07985	0.12378	0.97859	2.4642		41.3063	0.05226	45.3603	0.05318	41.8837	0.05145	43.6308	0.09515
	0.10026	0.10298	0.94209	0.71857	0.10031	0.10036	0.94711	1.16115	0.10058	0.13839	0.94278	1.62801	0.10032	0.13315	0.94498	1.48516		21.3016	0.03641	23.9376	0.08288	21.9181	0.05193	22.7327	0.12295
	0.12071	0.10604	0.88796	0.45101	0.12062	0.10605	0.89972	0.6043	0.12057	0.14459	0.89079	1.26824	0.12058	0.14127	0.89404	0.63739		15.5314	0.01697	18.1389	0.06708	16.106	0.09471	16.0701	0.03007
	0.14076	0.1085	0.85735	0.3984	0.14075	0.1123	0.87868	0.46627	0.14088	0.1508	0.86203	1.03813	0.14074	0.14915	0.85821	0.51906		12.8177	0.01402	15.0018	0.04573	14.0467	0.11116	13.0596	0.01797
	0.16069	0.11803	0.8319	0.3675	0.16079	0.1112	0.85301	0.36743	0.16065	0.15704	0.85069	0.94764	0.16085	0.15656	0.83184	0.46997		11.0094	0.01119	12.6351	0.03072	12.4138	0.1025	11.2203	0.01316
	0.18104	0.12251	0.80662	0.34504	0.18099	0.11335	0.82735	0.30758	0.18036	0.16332	0.8261	0.78567	0.18088	0.16456	0.80651	0.4363		9.63722	0.01157	10.9041	0.02038	10.7653	0.08748	9.84773	0.00929
	0.20106	0.12715	0.78152	0.32505	0.20093	0.11511	0.80188	0.26968	0.19981	0.16822	0.80137	0.66267	0.20096	0.17177	0.78139	0.41158		8.44148	0.0086	8.95668	0.01201	8.85171	0.06231	8.24806	0.00779
	0.24935	0.13933	0.75127	0.30743	0.2504	0.12151	0.75265	0.22586	0.25036	0.18258	0.75238	0.50952	0.25033	0.188	0.73259	0.37413		7.10346	0.00788	7.29538	0.00593	7.20824	0.03766	7.10513	0.006
	0.30006	0.15052	0.70226	0.28416	0.30007	0.12699	0.70239	0.19945	0.30035	0.19694	0.70276	0.42174	0.30003	0.20255	0.7014	0.35553		5.93302	0.00722	6.11222	0.00289	6.02875	0.02368	6.14103	0.00565
	0.3496	0.16194	0.65214	0.26475	0.3497	0.13325	0.65236	0.18147	0.35033	0.21183	0.65272	0.36533	0.34966	0.21696	0.652	0.33038		5.046	0.00668	5.22361	0.000532235	5.13839	0.01484	5.26189	0.0026
	0.39937	0.17111	0.60184	0.24826	0.39924	0.13831	0.60192	0.16858	0.39991	0.22637	0.60228	0.32604	0.39917	0.23055	0.60187	0.31175		4.35504	0.00582	3.52856	0.000602635	4.44198	0.01043	4.57086	0.00556
	0.44867	0.18167	0.55187	0.23443	0.44878	0.14409	0.55194	0.15898	0.45013	0.24078	0.55188	0.2955	0.44878	0.24712	0.55177	0.29242		3.79639	0.00753			3.88191	0.00845	4.01202	0.00469
	0.49846	0.19137	0.50157	0.21979	0.49838	0.15005	0.50188	0.15067	0.49952	0.25564	0.5017	0.26958	0.4986	0.26239	0.50151	0.2756		3.33393	0.02187			3.41798	0.01267	3.54845	0.0043
	0.54878	0.20247	0.45169	0.19236	0.54837	0.15695	0.45194	0.14038	0.5493	0.2726	0.45148	0.24166	0.54829	0.27911	0.45136	0.26042		2.93932	0.00838			2.38819	0.000549574	3.15541	0.00492
	0.59818	0.21589	0.40114	0.17753	0.59821	0.16472	0.40169	0.13384	0.59897	0.2911	0.40167	0.22697	0.59824	0.29779	0.40129	0.24573		2.5983	0.00809			2.11283	0.000429054	2.814	0.00549
	0.64822	0.2296	0.35134	0.16341	0.64814	0.1742	0.35203	0.12723	0.64869	0.31342	0.35192	0.21206	0.648	0.3165	0.35106	0.23121		2.2959	0.0073			1.85943	0.000909686	2.51183	0.00763
	0.6976	0.24561	0.3009	0.14971	0.69783	0.18781	0.30136	0.12077	0.69796	0.33948	0.30136	0.19596	0.69782	0.3416	0.30095	0.21565		2.02266	0.00686			1.70356	0.00207	2.23882	0.00777
	0.7479	0.26589	0.25089	0.13613	0.74794	0.20421	0.25086	0.11428	0.74848	0.37491	0.25084	0.18091	0.74764	0.37148	0.25079	0.19994		1.77013	0.00894					1.9862	0.00915
	0.79776	0.29178	0.20067	0.11977	0.79726	0.22983	0.20089	0.10712	0.79791	0.42457	0.20067	0.16535	0.79753	0.41264	0.20063	0.18282								1.83036	0.0101
	0.81969	0.30709	0.18033	0.11181	0.81984	0.24726	0.16057	0.10098	0.81979	0.45659	0.18023	0.15842	0.81955	0.43626	0.18019	0.17526								1.7353	0.01121
	0.84893	0.33168	0.14047	0.09778	0.84852	0.27665	0.14018	0.09709	0.84927	0.51346	0.16017	0.15251	0.8487	0.47535	0.16016	0.16726
	0.8739	0.35901	0.1202	0.08827	0.8738	0.31585	0.12028	0.09295	0.87425	0.58471	0.1402	0.14533	0.87396	0.52301	0.14015	0.15907
	0.89909	0.39411	0.10226	0.0786	0.89892	0.37562	0.10219	0.08839	0.89888	0.69476	0.12013	0.13825	0.89889	0.59358	0.12013	0.14993
	0.94598	0.52479	0.08524	0.06885	0.95018	0.70282	0.08522	0.08421	0.94886	1.18805	0.10015	0.13023	0.9441	0.91824	0.10011	0.14102
	0.97557	0.79663			0.97488	1.15019		--	0.97669	1.70723			0.98313	1.99175
	0.98861	1.14067			0.98943	1.60645		--	0.9904	2.0842			0.99264	2.61008
	0.99442	1.50244			0.99497	1.88859		--	0.99465	2.28612			0.99522	3.04205

## Sheet: Supplementary Figure S5
Supplementary Figure S5	2 Theta	Comm. ZnO	C-ZnO	1%Mn,C-ZnO	2%Mn,C-ZnO	5%Mn,C-ZnO
	5	400	36957.2	53495.1	68398.6	77225.1
	5.02	449	36943.2	53557.1	68459.6	77363.1
	5.04	313	37106.2	53495.1	68472.6	77337.1
	5.06	300	36994.2	53531.1	68372.6	77377.1
	5.08	262	36943.2	53508.1	68372.6	77350.1
	5.1	300	36994.2	53495.1	68323.6	77225.1
	5.12	413	36906.2	53395.1	68459.6	77188.1
	5.14	274	36919.2	53408.1	68310.6	77350.1
	5.16	324	36893.2	53571.1	68285.6	77276.1
	5.18	324	36906.2	53456.1	68648.6	77301.1
	5.2	313	36881.2	53456.1	68347.6	77289.1
	5.22	375	37007.2	53557.1	68436.6	77225.1
	5.24	176	36919.2	53544.1	68384.6	77262.1
	5.26	274	37007.2	53444.1	68310.6	77239.1
	5.28	262	36943.2	53544.1	68361.6	77301.1
	5.3	375	36855.2	53495.1	68436.6	77350.1
	5.32	262	36881.2	53508.1	68323.6	77188.1
	5.34	413	36957.2	53395.1	68259.6	77225.1
	5.36	361	36869.2	53382.1	68361.6	77163.1
	5.38	338	36980.2	53483.1	68347.6	77201.1
	5.4	324	36831.2	53557.1	68297.6	77239.1
	5.42	300	36819.2	53419.1	68459.6	77250.1
	5.44	300	37019.2	53571.1	68210.6	77175.1
	5.46	274	36994.2	53470.1	68361.6	77214.1
	5.48	349	36957.2	53531.1	68210.6	77250.1
	5.5	375	36893.2	53433.1	68411.6	77239.1
	5.52	274	36869.2	53331.1	68372.6	77337.1
	5.54	287	37019.2	53520.1	68372.6	77250.1
	5.56	324	36881.2	53433.1	68310.6	77188.1
	5.58	300	36919.2	53419.1	68310.6	77175.1
	5.6	287	36855.2	53633.1	68436.6	77363.1
	5.62	300	36957.2	53433.1	68411.6	77201.1
	5.64	313	36831.2	53520.1	68246.6	77276.1
	5.66	300	36919.2	53508.1	68448.6	77201.1
	5.68	300	36957.2	53369.1	68347.6	77276.1
	5.7	313	37081.2	53318.1	68297.6	77214.1
	5.72	262	36968.2	53483.1	68310.6	77239.1
	5.74	287	36906.2	53382.1	68323.6	77276.1
	5.76	250	36968.2	53395.1	68347.6	77337.1
	5.78	338	36906.2	53382.1	68186.6	77201.1
	5.8	338	36893.2	53520.1	68398.6	77276.1
	5.82	436	36855.2	53557.1	68347.6	77314.1
	5.84	212	36968.2	53395.1	68336.6	77239.1
	5.86	200	37007.2	53456.1	68323.6	77137.1
	5.88	262	36893.2	53419.1	68347.6	77225.1
	5.9	262	37044.2	53369.1	68347.6	77276.1
	5.92	262	36932.2	53345.1	68372.6	77175.1
	5.94	274	36919.2	53456.1	68259.6	77301.1
	5.96	388	36782.2	53470.1	68411.6	77201.1
	5.98	338	36819.2	53495.1	68423.6	77163.1
	6	287	36893.2	53382.1	68210.6	77163.1
	6.02	300	36881.2	53369.1	68297.6	77113.1
	6.04	287	36855.2	53395.1	68210.6	77250.1
	6.06	324	37007.2	53433.1	68273.6	77239.1
	6.08	400	36932.2	53408.1	68186.6	77113.1
	6.1	212	36932.2	53245.1	68323.6	77113.1
	6.12	361	36893.2	53395.1	68347.6	77201.1
	6.14	349	36968.2	53307.1	68347.6	77225.1
	6.16	300	36831.2	53395.1	68323.6	77175.1
	6.18	361	36906.2	53495.1	68259.6	77262.1
	6.2	287	36957.2	53369.1	68235.6	77088.1
	6.22	338	36842.2	53382.1	68459.6	77262.1
	6.24	236	36869.2	53395.1	68310.6	77163.1
	6.26	287	36893.2	53395.1	68259.6	77276.1
	6.28	250	36980.2	53508.1	68323.6	77088.1
	6.3	300	36795.2	53433.1	68235.6	77124.1
	6.32	223	36795.2	53382.1	68310.6	77239.1
	6.34	250	36957.2	53307.1	68423.6	77214.1
	6.36	349	36831.2	53382.1	68384.6	77088.1
	6.38	349	36881.2	53419.1	68273.6	77188.1
	6.4	236	36906.2	53470.1	68347.6	77077.1
	6.42	223	36881.2	53345.1	68285.6	77137.1
	6.44	413	36842.2	53544.1	68273.6	77262.1
	6.46	223	36906.2	53444.1	68336.6	77239.1
	6.48	236	36893.2	53357.1	68347.6	77225.1
	6.5	349	36855.2	53408.1	68297.6	77064.1
	6.52	250	36957.2	53357.1	68323.6	77262.1
	6.54	262	36881.2	53258.1	68273.6	77124.1
	6.56	349	36806.2	53395.1	68285.6	77163.1
	6.58	400	36855.2	53369.1	68246.6	77175.1
	6.6	112	36782.2	53382.1	68246.6	77113.1
	6.62	163	36919.2	53433.1	68347.6	77214.1
	6.64	287	36893.2	53408.1	68310.6	77201.1
	6.66	200	36932.2	53470.1	68285.6	77163.1
	6.68	274	36881.2	53307.1	68361.6	77214.1
	6.7	300	36869.2	53419.1	68246.6	77124.1
	6.72	250	36881.2	53395.1	68310.6	77077.1
	6.74	274	36957.2	53357.1	68384.6	77239.1
	6.76	250	36855.2	53433.1	68246.6	77088.1
	6.78	287	36893.2	53369.1	68384.6	77137.1
	6.8	338	36968.2	53408.1	68372.6	77188.1
	6.82	223	36893.2	53395.1	68336.6	77326.1
	6.84	300	36855.2	53483.1	68285.6	77262.1
	6.86	300	36842.2	53318.1	68297.6	77088.1
	6.88	262	36855.2	53433.1	68310.6	77163.1
	6.9	137	36806.2	53395.1	68436.6	77113.1
	6.92	313	36869.2	53382.1	68223.6	77137.1
	6.94	223	36881.2	53433.1	68223.6	77137.1
	6.96	176	36806.2	53419.1	68259.6	77201.1
	6.98	287	36881.2	53395.1	68186.6	77113.1
	7	223	36831.2	53369.1	68273.6	77250.1
	7.02	361	36795.2	53345.1	68259.6	77214.1
	7.04	300	36869.2	53345.1	68259.6	77163.1
	7.06	262	36919.2	53357.1	68336.6	77088.1
	7.08	187	36842.2	53419.1	68310.6	77239.1
	7.1	338	36869.2	53318.1	68210.6	77188.1
	7.12	236	36831.2	53470.1	68246.6	77175.1
	7.14	212	36893.2	53307.1	68372.6	77151.1
	7.16	313	36968.2	53295.1	68235.6	77201.1
	7.18	262	36957.2	53444.1	68336.6	77088.1
	7.2	300	36831.2	53544.1	68323.6	77163.1
	7.22	236	36782.2	53369.1	68223.6	77239.1
	7.24	223	36819.2	53544.1	68246.6	77188.1
	7.26	176	36881.2	53369.1	68259.6	77188.1
	7.28	375	36744.2	53357.1	68273.6	77225.1
	7.3	187	36893.2	53307.1	68235.6	77113.1
	7.32	250	36806.2	53307.1	68259.6	77151.1
	7.34	187	36819.2	53345.1	68246.6	77088.1
	7.36	212	36869.2	53345.1	68372.6	77201.1
	7.38	349	36869.2	53419.1	68285.6	77077.1
	7.4	287	36869.2	53331.1	68285.6	77214.1
	7.42	187	36819.2	53456.1	68210.6	77113.1
	7.44	223	36855.2	53444.1	68297.6	77151.1
	7.46	274	36795.2	53345.1	68285.6	77101.1
	7.48	262	36731.2	53408.1	68297.6	77262.1
	7.5	163	36819.2	53357.1	68259.6	77225.1
	7.52	236	36795.2	53419.1	68323.6	77175.1
	7.54	200	36968.2	53433.1	68259.6	77088.1
	7.56	236	36855.2	53369.1	68109.6	77124.1
	7.58	223	36943.2	53318.1	68347.6	77276.1
	7.6	200	36831.2	53232.1	68297.6	77201.1
	7.62	236	36831.2	53382.1	68361.6	77201.1
	7.64	223	36906.2	53369.1	68310.6	77077.1
	7.66	223	36806.2	53307.1	68235.6	77101.1
	7.68	212	36831.2	53395.1	68223.6	77113.1
	7.7	300	36795.2	53419.1	68384.6	77124.1
	7.72	262	36957.2	53419.1	68285.6	77088.1
	7.74	125	36957.2	53419.1	68297.6	77113.1
	7.76	236	36782.2	53444.1	68273.6	77038.1
	7.78	274	36831.2	53331.1	68210.6	77151.1
	7.8	324	36782.2	53307.1	68310.6	77088.1
	7.82	250	36831.2	53369.1	68336.6	77163.1
	7.84	274	36831.2	53357.1	68148.6	77077.1
	7.86	274	36756.2	53318.1	68273.6	77064.1
	7.88	262	36893.2	53357.1	68297.6	77124.1
	7.9	223	36782.2	53282.1	68310.6	77188.1
	7.92	150	36881.2	53357.1	68235.6	77077.1
	7.94	200	36819.2	53357.1	68235.6	77188.1
	7.96	163	36919.2	53271.1	68347.6	77151.1
	7.98	236	36842.2	53282.1	68210.6	77151.1
	8	262	36869.2	53382.1	68273.6	77124.1
	8.02	313	36932.2	53307.1	68297.6	77124.1
	8.04	262	36782.2	53357.1	68223.6	77077.1
	8.06	262	36831.2	53357.1	68297.6	77188.1
	8.08	150	36842.2	53232.1	68235.6	77175.1
	8.1	223	36831.2	53295.1	68160.6	77101.1
	8.12	200	36819.2	53271.1	68323.6	77137.1
	8.14	212	36806.2	53331.1	68285.6	77137.1
	8.16	262	36819.2	53369.1	68246.6	77077.1
	8.18	274	36819.2	53395.1	68347.6	77137.1
	8.2	200	36718.2	53345.1	68210.6	77077.1
	8.22	125	36744.2	53508.1	68235.6	77175.1
	8.24	287	36806.2	53282.1	68273.6	77038.1
	8.26	223	36819.2	53307.1	68259.6	77064.1
	8.28	163	36782.2	53318.1	68310.6	77151.1
	8.3	187	36806.2	53245.1	68297.6	77151.1
	8.32	274	36806.2	53331.1	68336.6	77101.1
	8.34	300	36831.2	53357.1	68310.6	77201.1
	8.36	187	36795.2	53382.1	68235.6	77201.1
	8.38	300	36831.2	53395.1	68246.6	77225.1
	8.4	236	36795.2	53382.1	68246.6	77163.1
	8.42	176	36869.2	53331.1	68273.6	77214.1
	8.44	150	36906.2	53282.1	68199.6	77124.1
	8.46	212	36769.2	53456.1	68186.6	77175.1
	8.48	163	36819.2	53282.1	68235.6	77113.1
	8.5	250	36819.2	53345.1	68210.6	77064.1
	8.52	300	36881.2	53357.1	68235.6	77101.1
	8.54	274	36782.2	53318.1	68372.6	77137.1
	8.56	187	36855.2	53444.1	68223.6	77188.1
	8.58	176	36842.2	53295.1	68210.6	77188.1
	8.6	212	36806.2	53369.1	68235.6	77137.1
	8.62	163	36831.2	53295.1	68210.6	77188.1
	8.64	223	36842.2	53382.1	68259.6	77175.1
	8.66	250	36893.2	53395.1	68246.6	77137.1
	8.68	163	36731.2	53307.1	68310.6	77101.1
	8.7	187	36819.2	53483.1	68285.6	77151.1
	8.72	262	36869.2	53295.1	68273.6	77124.1
	8.74	313	36893.2	53382.1	68273.6	77175.1
	8.76	176	36756.2	53318.1	68235.6	77088.1
	8.78	236	36806.2	53456.1	68259.6	77163.1
	8.8	150	36795.2	53357.1	68210.6	77077.1
	8.82	223	36756.2	53456.1	68246.6	77137.1
	8.84	300	36919.2	53307.1	68235.6	77137.1
	8.86	223	36795.2	53382.1	68347.6	77175.1
	8.88	176	36842.2	53382.1	68310.6	77188.1
	8.9	223	36831.2	53331.1	68246.6	77163.1
	8.92	223	36906.2	53318.1	68173.6	77137.1
	8.94	200	36744.2	53408.1	68259.6	77201.1
	8.96	200	36795.2	53331.1	68336.6	77188.1
	8.98	187	36819.2	53295.1	68336.6	77151.1
	9	262	36881.2	53307.1	68297.6	77113.1
	9.02	187	36842.2	53245.1	68273.6	77026.1
	9.04	176	36943.2	53382.1	68173.6	77163.1
	9.06	150	36842.2	53433.1	68235.6	77137.1
	9.08	200	36806.2	53382.1	68246.6	77137.1
	9.1	212	36943.2	53271.1	68210.6	77124.1
	9.12	236	36855.2	53382.1	68246.6	77137.1
	9.14	287	36842.2	53307.1	68259.6	77124.1
	9.16	274	36806.2	53295.1	68285.6	77163.1
	9.18	200	36906.2	53444.1	68199.6	77051.1
	9.2	187	36806.2	53331.1	68259.6	77113.1
	9.22	137	36694.2	53395.1	68323.6	77151.1
	9.24	223	36806.2	53357.1	68186.6	77188.1
	9.26	262	36769.2	53345.1	68210.6	77137.1
	9.28	176	36831.2	53382.1	68223.6	77151.1
	9.3	236	36842.2	53307.1	68246.6	77124.1
	9.32	176	36869.2	53382.1	68148.6	77175.1
	9.34	349	36782.2	53307.1	68210.6	77101.1
	9.36	236	36842.2	53307.1	68186.6	77188.1
	9.38	163	36782.2	53345.1	68199.6	77064.1
	9.4	176	36769.2	53295.1	68199.6	77088.1
	9.42	187	36782.2	53369.1	68246.6	77077.1
	9.44	176	36718.2	53245.1	68246.6	77163.1
	9.46	176	36806.2	53307.1	68285.6	77175.1
	9.48	112	36855.2	53345.1	68223.6	77151.1
	9.5	187	36769.2	53331.1	68186.6	77077.1
	9.52	176	36855.2	53357.1	68173.6	77051.1
	9.54	163	36756.2	53331.1	68199.6	77151.1
	9.56	137	36906.2	53433.1	68372.6	77064.1
	9.58	200	36795.2	53258.1	68259.6	77088.1
	9.6	262	36819.2	53245.1	68210.6	77113.1
	9.62	99	36756.2	53357.1	68273.6	77250.1
	9.64	300	36842.2	53295.1	68235.6	77013.1
	9.66	223	36831.2	53382.1	68173.6	77262.1
	9.68	223	36842.2	53408.1	68246.6	77188.1
	9.7	137	36869.2	53245.1	68297.6	77113.1
	9.72	223	36795.2	53271.1	68235.6	77113.1
	9.74	250	36943.2	53295.1	68273.6	77051.1
	9.76	125	36806.2	53369.1	68210.6	77088.1
	9.78	137	36869.2	53295.1	68223.6	77113.1
	9.8	200	36855.2	53331.1	68199.6	76987.1
	9.82	274	36782.2	53307.1	68199.6	77124.1
	9.84	200	36806.2	53295.1	68285.6	77151.1
	9.86	236	36731.2	53331.1	68223.6	77064.1
	9.88	236	36795.2	53318.1	68173.6	77214.1
	9.9	112	36881.2	53345.1	68235.6	77124.1
	9.92	250	36806.2	53282.1	68297.6	77137.1
	9.94	163	36731.2	53483.1	68148.6	77163.1
	9.96	212	36806.2	53220.1	68223.6	77051.1
	9.98	49	36705.2	53369.1	68347.6	77113.1
	10	313	36831.2	53307.1	68259.6	77225.1
	10.02	262	36855.2	53345.1	68323.6	77137.1
	10.04	137	36881.2	53245.1	68135.6	77137.1
	10.06	287	36769.2	53357.1	68259.6	77151.1
	10.08	125	36842.2	53295.1	68186.6	77101.1
	10.1	274	36906.2	53345.1	68235.6	77151.1
	10.12	223	36943.2	53345.1	68223.6	77113.1
	10.14	200	36782.2	53307.1	68259.6	77225.1
	10.16	187	36842.2	53307.1	68210.6	77051.1
	10.18	137	36705.2	53357.1	68259.6	77175.1
	10.2	236	36806.2	53307.1	68285.6	77175.1
	10.22	163	36795.2	53331.1	68285.6	77175.1
	10.24	200	36806.2	53357.1	68246.6	77077.1
	10.26	300	36769.2	53258.1	68285.6	77124.1
	10.28	176	36795.2	53271.1	68210.6	77038.1
	10.3	176	36855.2	53345.1	68273.6	77163.1
	10.32	250	36756.2	53318.1	68223.6	77214.1
	10.34	163	36906.2	53307.1	68173.6	77088.1
	10.36	112	36831.2	53282.1	68297.6	77113.1
	10.38	176	36831.2	53495.1	68199.6	77064.1
	10.4	176	36819.2	53258.1	68160.6	77113.1
	10.42	187	36744.2	53258.1	68235.6	77064.1
	10.44	163	36842.2	53382.1	68098.6	77088.1
	10.46	163	36769.2	53331.1	68246.6	77163.1
	10.48	262	36881.2	53295.1	68235.6	77113.1
	10.5	163	36782.2	53282.1	68259.6	77163.1
	10.52	86	36806.2	53295.1	68273.6	77101.1
	10.54	125	36831.2	53295.1	68297.6	77151.1
	10.56	250	36842.2	53331.1	68273.6	77101.1
	10.58	86	36731.2	53369.1	68259.6	77124.1
	10.6	125	36855.2	53382.1	68199.6	77137.1
	10.62	150	36731.2	53295.1	68273.6	77214.1
	10.64	75	36842.2	53282.1	68223.6	77051.1
	10.66	137	36943.2	53307.1	68285.6	77077.1
	10.68	150	36806.2	53419.1	68223.6	77124.1
	10.7	137	36769.2	53245.1	68246.6	77088.1
	10.72	274	36795.2	53369.1	68199.6	77113.1
	10.74	187	36932.2	53369.1	68210.6	77188.1
	10.76	223	36782.2	53357.1	68235.6	77077.1
	10.78	223	36855.2	53307.1	68246.6	77163.1
	10.8	200	36795.2	53258.1	68259.6	77026.1
	10.82	150	36819.2	53282.1	68273.6	77064.1
	10.84	236	36769.2	53258.1	68246.6	77101.1
	10.86	99	36795.2	53318.1	68336.6	77113.1
	10.88	313	36831.2	53307.1	68235.6	77188.1
	10.9	163	36819.2	53395.1	68173.6	77088.1
	10.92	163	36756.2	53282.1	68173.6	77124.1
	10.94	99	36855.2	53369.1	68246.6	77077.1
	10.96	187	36806.2	53382.1	68223.6	77124.1
	10.98	274	36831.2	53307.1	68285.6	77137.1
	11	223	36795.2	53220.1	68223.6	77201.1
	11.02	150	36769.2	53331.1	68246.6	77113.1
	11.04	187	36744.2	53258.1	68235.6	77137.1
	11.06	137	36831.2	53245.1	68160.6	77064.1
	11.08	163	36881.2	53345.1	68259.6	77101.1
	11.1	163	36869.2	53207.1	68246.6	77113.1
	11.12	112	36831.2	53318.1	68235.6	77101.1
	11.14	200	36819.2	53318.1	68310.6	77124.1
	11.16	163	36842.2	53331.1	68285.6	77077.1
	11.18	163	36855.2	53245.1	68199.6	77113.1
	11.2	274	36881.2	53307.1	68259.6	77124.1
	11.22	176	36795.2	53318.1	68297.6	77077.1
	11.24	163	36782.2	53357.1	68210.6	77077.1
	11.26	176	36769.2	53295.1	68223.6	77101.1
	11.28	163	36855.2	53245.1	68223.6	77188.1
	11.3	187	36744.2	53357.1	68186.6	77026.1
	11.32	176	36756.2	53357.1	68160.6	77214.1
	11.34	200	36819.2	53307.1	68273.6	77239.1
	11.36	163	36842.2	53245.1	68259.6	77064.1
	11.38	137	36831.2	53345.1	68246.6	77137.1
	11.4	137	36806.2	53318.1	68273.6	77113.1
	11.42	137	36932.2	53307.1	68235.6	77064.1
	11.44	163	36831.2	53307.1	68235.6	77124.1
	11.46	112	36718.2	53181.1	68285.6	77175.1
	11.48	163	36819.2	53295.1	68361.6	77175.1
	11.5	150	36819.2	53232.1	68109.6	77101.1
	11.52	176	36756.2	53258.1	68186.6	77113.1
	11.54	274	36831.2	53345.1	68246.6	77101.1
	11.56	150	36795.2	53318.1	68223.6	77051.1
	11.58	163	36831.2	53369.1	68199.6	77064.1
	11.6	187	36795.2	53295.1	68235.6	77101.1
	11.62	150	36842.2	53282.1	68173.6	77088.1
	11.64	150	36819.2	53307.1	68246.6	77077.1
	11.66	163	36819.2	53207.1	68210.6	77101.1
	11.68	200	36842.2	53282.1	68199.6	77137.1
	11.7	236	36842.2	53258.1	68285.6	76987.1
	11.72	236	36819.2	53245.1	68160.6	77101.1
	11.74	274	36769.2	53282.1	68173.6	77026.1
	11.76	274	36842.2	53331.1	68246.6	77051.1
	11.78	163	36795.2	53282.1	68199.6	77088.1
	11.8	187	36881.2	53295.1	68223.6	77026.1
	11.82	112	36831.2	53258.1	68210.6	77051.1
	11.84	212	36869.2	53408.1	68135.6	77113.1
	11.86	150	36819.2	53295.1	68186.6	77175.1
	11.88	187	36855.2	53282.1	68148.6	77124.1
	11.9	223	36731.2	53419.1	68148.6	77163.1
	11.92	200	36795.2	53369.1	68223.6	77151.1
	11.94	112	36705.2	53331.1	68210.6	77088.1
	11.96	236	36795.2	53282.1	68273.6	77088.1
	11.98	125	36842.2	53318.1	68173.6	77151.1
	12	250	36855.2	53295.1	68273.6	77101.1
	12.02	274	36782.2	53194.1	68223.6	77201.1
	12.04	99	36795.2	53207.1	68235.6	77088.1
	12.06	200	36806.2	53271.1	68273.6	77201.1
	12.08	99	36855.2	53295.1	68246.6	77088.1
	12.1	187	36819.2	53271.1	68273.6	77225.1
	12.12	112	36806.2	53331.1	68246.6	77088.1
	12.14	176	36831.2	53220.1	68160.6	77201.1
	12.16	163	36855.2	53232.1	68210.6	77124.1
	12.18	99	36831.2	53295.1	68135.6	77077.1
	12.2	212	36855.2	53295.1	68259.6	77088.1
	12.22	187	36819.2	53331.1	68223.6	77124.1
	12.24	274	36831.2	53307.1	68297.6	77088.1
	12.26	187	36906.2	53245.1	68223.6	77064.1
	12.28	125	36806.2	53295.1	68210.6	77163.1
	12.3	200	36855.2	53207.1	68259.6	77151.1
	12.32	137	36842.2	53282.1	68199.6	77124.1
	12.34	150	36831.2	53207.1	68210.6	77088.1
	12.36	223	36819.2	53258.1	68223.6	77151.1
	12.38	176	36806.2	53307.1	68199.6	77088.1
	12.4	212	36831.2	53318.1	68173.6	77101.1
	12.42	212	36756.2	53232.1	68285.6	77124.1
	12.44	150	36795.2	53318.1	68210.6	77064.1
	12.46	99	36782.2	53307.1	68323.6	77163.1
	12.48	187	36881.2	53318.1	68235.6	77077.1
	12.5	150	36795.2	53307.1	68246.6	77201.1
	12.52	176	36731.2	53207.1	68210.6	77163.1
	12.54	112	36806.2	53369.1	68210.6	77124.1
	12.56	125	36855.2	53331.1	68199.6	77137.1
	12.58	150	36855.2	53271.1	68223.6	77064.1
	12.6	200	36795.2	53271.1	68310.6	77137.1
	12.62	176	36819.2	53271.1	68223.6	77026.1
	12.64	187	36855.2	53307.1	68173.6	77188.1
	12.66	187	36769.2	53282.1	68273.6	77124.1
	12.68	176	36869.2	53258.1	68246.6	77113.1
	12.7	62	36806.2	53307.1	68135.6	77051.1
	12.72	150	36806.2	53232.1	68186.6	77124.1
	12.74	112	36769.2	53318.1	68223.6	77064.1
	12.76	150	36795.2	53331.1	68199.6	77163.1
	12.78	163	36769.2	53232.1	68223.6	77113.1
	12.8	176	36831.2	53357.1	68210.6	77151.1
	12.82	300	36957.2	53282.1	68199.6	77201.1
	12.84	75	36831.2	53282.1	68186.6	77013.1
	12.86	176	36782.2	53282.1	68297.6	77077.1
	12.88	250	36819.2	53245.1	68160.6	77124.1
	12.9	62	36756.2	53345.1	68098.6	77088.1
	12.92	300	36906.2	53345.1	68347.6	77051.1
	12.94	99	36806.2	53258.1	68173.6	77214.1
	12.96	99	36705.2	53258.1	68310.6	77113.1
	12.98	137	36769.2	53232.1	68199.6	77175.1
	13	176	36881.2	53331.1	68235.6	77077.1
	13.02	200	36756.2	53245.1	68235.6	77000.1
	13.04	112	36718.2	53245.1	68223.6	77124.1
	13.06	236	36744.2	53258.1	68223.6	77088.1
	13.08	163	36795.2	53282.1	68210.6	77064.1
	13.1	200	36769.2	53307.1	68160.6	77124.1
	13.12	176	36718.2	53271.1	68246.6	77151.1
	13.14	125	36769.2	53271.1	68285.6	77038.1
	13.16	187	36806.2	53307.1	68135.6	77137.1
	13.18	125	36705.2	53181.1	68186.6	77088.1
	13.2	112	36744.2	53245.1	68285.6	77026.1
	13.22	176	36831.2	53220.1	68259.6	77101.1
	13.24	99	36881.2	53307.1	68235.6	77163.1
	13.26	163	36806.2	53232.1	68173.6	77077.1
	13.28	125	36744.2	53220.1	68223.6	77064.1
	13.3	163	36806.2	53271.1	68223.6	77163.1
	13.32	112	36806.2	53245.1	68235.6	77013.1
	13.34	176	36769.2	53232.1	68246.6	77137.1
	13.36	99	36819.2	53245.1	68310.6	77137.1
	13.38	112	36756.2	53232.1	68210.6	77038.1
	13.4	150	36782.2	53245.1	68199.6	77000.1
	13.42	112	36744.2	53220.1	68223.6	77188.1
	13.44	200	36855.2	53282.1	68199.6	77137.1
	13.46	137	36769.2	53220.1	68259.6	77101.1
	13.48	176	36782.2	53318.1	68223.6	77101.1
	13.5	176	36819.2	53258.1	68160.6	77088.1
	13.52	163	36806.2	53295.1	68223.6	77137.1
	13.54	176	36806.2	53207.1	68210.6	77113.1
	13.56	150	36831.2	53295.1	68235.6	77064.1
	13.58	125	36842.2	53220.1	68297.6	77262.1
	13.6	99	36731.2	53207.1	68310.6	77188.1
	13.62	150	36806.2	53271.1	68310.6	77137.1
	13.64	137	36831.2	53194.1	68186.6	77163.1
	13.66	112	36769.2	53282.1	68336.6	77163.1
	13.68	176	36795.2	53245.1	68223.6	77088.1
	13.7	163	36782.2	53194.1	68186.6	77064.1
	13.72	176	36769.2	53318.1	68210.6	77239.1
	13.74	150	36795.2	53220.1	68246.6	77038.1
	13.76	176	36756.2	53369.1	68285.6	77101.1
	13.78	176	36819.2	53282.1	68235.6	77077.1
	13.8	36	36756.2	53271.1	68223.6	77051.1
	13.82	112	36906.2	53207.1	68210.6	77214.1
	13.84	163	36831.2	53194.1	68246.6	77113.1
	13.86	86	36731.2	53369.1	68297.6	77064.1
	13.88	150	36831.2	53271.1	68235.6	77175.1
	13.9	112	36795.2	53258.1	68173.6	77038.1
	13.92	163	36718.2	53258.1	68235.6	77013.1
	13.94	112	36855.2	53282.1	68199.6	77038.1
	13.96	176	36842.2	53232.1	68259.6	77088.1
	13.98	112	36795.2	53307.1	68199.6	77077.1
	14	150	36795.2	53345.1	68199.6	77064.1
	14.02	163	36795.2	53318.1	68186.6	77101.1
	14.04	137	36769.2	53170.1	68310.6	77137.1
	14.06	163	36756.2	53271.1	68223.6	77038.1
	14.08	163	36795.2	53245.1	68173.6	77064.1
	14.1	150	36756.2	53207.1	68273.6	77113.1
	14.12	163	36806.2	53207.1	68259.6	77124.1
	14.14	223	36819.2	53271.1	68122.6	77026.1
	14.16	176	36906.2	53232.1	68148.6	77163.1
	14.18	112	36881.2	53282.1	68223.6	77051.1
	14.2	163	36831.2	53258.1	68148.6	77151.1
	14.22	137	36869.2	53282.1	68160.6	77077.1
	14.24	99	36831.2	53258.1	68259.6	77201.1
	14.26	163	36782.2	53271.1	68173.6	77124.1
	14.28	150	36806.2	53170.1	68259.6	77051.1
	14.3	112	36831.2	53220.1	68199.6	77013.1
	14.32	86	36806.2	53295.1	68135.6	77151.1
	14.34	99	36831.2	53181.1	68259.6	77188.1
	14.36	176	36782.2	53258.1	68246.6	77124.1
	14.38	150	36782.2	53232.1	68235.6	77013.1
	14.4	112	36782.2	53271.1	68173.6	77113.1
	14.42	99	36795.2	53258.1	68310.6	77077.1
	14.44	125	36806.2	53357.1	68259.6	77077.1
	14.46	200	36756.2	53307.1	68285.6	77113.1
	14.48	150	36744.2	53207.1	68173.6	77088.1
	14.5	176	36795.2	53258.1	68310.6	77064.1
	14.52	212	36782.2	53258.1	68259.6	77077.1
	14.54	187	36782.2	53258.1	68210.6	77064.1
	14.56	176	36769.2	53295.1	68160.6	77088.1
	14.58	86	36806.2	53194.1	68235.6	77175.1
	14.6	212	36769.2	53331.1	68148.6	77201.1
	14.62	137	36782.2	53331.1	68246.6	77188.1
	14.64	223	36718.2	53245.1	68223.6	77026.1
	14.66	112	36842.2	53295.1	68199.6	77077.1
	14.68	86	36769.2	53245.1	68246.6	77163.1
	14.7	112	36806.2	53271.1	68223.6	77124.1
	14.72	125	36842.2	53318.1	68210.6	77113.1
	14.74	125	36782.2	53295.1	68246.6	77113.1
	14.76	112	36795.2	53307.1	68235.6	77151.1
	14.78	163	36795.2	53307.1	68285.6	77137.1
	14.8	86	36855.2	53232.1	68347.6	77137.1
	14.82	125	36869.2	53245.1	68285.6	77124.1
	14.84	112	36744.2	53282.1	68199.6	77038.1
	14.86	212	36782.2	53271.1	68148.6	77175.1
	14.88	36	36731.2	53220.1	68259.6	77026.1
	14.9	112	36906.2	53258.1	68297.6	77250.1
	14.92	163	36756.2	53307.1	68246.6	77101.1
	14.94	137	36769.2	53232.1	68273.6	77077.1
	14.96	137	36819.2	53220.1	68235.6	77113.1
	14.98	150	36731.2	53245.1	68199.6	77077.1
	15	176	36731.2	53207.1	68135.6	77026.1
	15.02	99	36782.2	53282.1	68199.6	77038.1
	15.04	176	36782.2	53318.1	68285.6	77077.1
	15.06	187	36769.2	53295.1	68246.6	77088.1
	15.08	150	36819.2	53245.1	68210.6	77113.1
	15.1	150	36806.2	53357.1	68310.6	77101.1
	15.12	150	36782.2	53271.1	68246.6	77113.1
	15.14	163	36831.2	53232.1	68199.6	77137.1
	15.16	137	36731.2	53194.1	68210.6	77051.1
	15.18	112	36819.2	53207.1	68199.6	77051.1
	15.2	99	36842.2	53220.1	68273.6	77101.1
	15.22	200	36795.2	53271.1	68223.6	77088.1
	15.24	86	36756.2	53170.1	68235.6	77051.1
	15.26	99	36819.2	53282.1	68235.6	77088.1
	15.28	176	36756.2	53331.1	68186.6	77137.1
	15.3	99	36756.2	53271.1	68246.6	77201.1
	15.32	200	36694.2	53181.1	68135.6	77163.1
	15.34	86	36731.2	53258.1	68210.6	77124.1
	15.36	137	36756.2	53282.1	68186.6	77051.1
	15.38	176	36831.2	53282.1	68186.6	77201.1
	15.4	137	36769.2	53194.1	68323.6	77239.1
	15.42	112	36731.2	53282.1	68199.6	77124.1
	15.44	125	36842.2	53271.1	68235.6	77088.1
	15.46	176	36806.2	53181.1	68173.6	77113.1
	15.48	125	36819.2	53258.1	68273.6	77124.1
	15.5	112	36893.2	53181.1	68098.6	77151.1
	15.52	176	36782.2	53357.1	68186.6	77113.1
	15.54	137	36869.2	53282.1	68235.6	77101.1
	15.56	125	36869.2	53220.1	68235.6	77051.1
	15.58	212	36842.2	53245.1	68160.6	77051.1
	15.6	36	36769.2	53194.1	68160.6	77163.1
	15.62	112	36842.2	53181.1	68173.6	77077.1
	15.64	163	36831.2	53295.1	68235.6	77101.1
	15.66	112	36769.2	53271.1	68259.6	77113.1
	15.68	200	36756.2	53245.1	68297.6	77101.1
	15.7	176	36819.2	53232.1	68235.6	77151.1
	15.72	137	36819.2	53258.1	68246.6	77163.1
	15.74	163	36795.2	53245.1	68210.6	77088.1
	15.76	112	36906.2	53295.1	68223.6	77113.1
	15.78	49	36869.2	53207.1	68098.6	77151.1
	15.8	112	36842.2	53207.1	68173.6	77113.1
	15.82	187	36819.2	53258.1	68210.6	77088.1
	15.84	99	36806.2	53144.1	68285.6	77151.1
	15.86	86	36842.2	53245.1	68199.6	77175.1
	15.88	36	36769.2	53307.1	68273.6	77113.1
	15.9	137	36795.2	53258.1	68297.6	77151.1
	15.92	176	36806.2	53207.1	68361.6	77137.1
	15.94	75	36756.2	53258.1	68173.6	77038.1
	15.96	187	36869.2	53232.1	68361.6	77113.1
	15.98	163	36782.2	53245.1	68323.6	77113.1
	16	137	36694.2	53232.1	68246.6	77239.1
	16.02	75	36756.2	53245.1	68210.6	77188.1
	16.04	137	36795.2	53295.1	68210.6	77201.1
	16.06	99	36769.2	53382.1	68259.6	77113.1
	16.08	150	36819.2	53318.1	68199.6	77124.1
	16.1	137	36831.2	53194.1	68285.6	77163.1
	16.12	112	36782.2	53295.1	68135.6	77026.1
	16.14	150	36819.2	53282.1	68186.6	77214.1
	16.16	75	36782.2	53258.1	68223.6	77113.1
	16.18	200	36806.2	53232.1	68297.6	77175.1
	16.2	86	36705.2	53258.1	68246.6	77088.1
	16.22	112	36855.2	53282.1	68173.6	77137.1
	16.24	125	36819.2	53271.1	68336.6	77137.1
	16.26	176	36782.2	53232.1	68347.6	77088.1
	16.28	163	36769.2	53245.1	68235.6	76976.1
	16.3	125	36782.2	53232.1	68173.6	77077.1
	16.32	125	36756.2	53258.1	68223.6	77151.1
	16.34	75	36744.2	53220.1	68259.6	77038.1
	16.36	176	36795.2	53331.1	68273.6	77077.1
	16.38	187	36855.2	53282.1	68210.6	77113.1
	16.4	150	36782.2	53232.1	68210.6	77175.1
	16.42	137	36806.2	53232.1	68135.6	77038.1
	16.44	187	36842.2	53232.1	68246.6	77163.1
	16.46	176	36795.2	53220.1	68223.6	77124.1
	16.48	150	36831.2	53207.1	68297.6	77051.1
	16.5	75	36681.2	53258.1	68297.6	77077.1
	16.52	99	36819.2	53282.1	68160.6	77077.1
	16.54	86	36782.2	53245.1	68384.6	77088.1
	16.56	75	36855.2	53170.1	68199.6	77175.1
	16.58	187	36769.2	53295.1	68223.6	77163.1
	16.6	176	36782.2	53331.1	68186.6	77088.1
	16.62	150	36842.2	53258.1	68310.6	77163.1
	16.64	163	36744.2	53307.1	68297.6	77124.1
	16.66	99	36819.2	53207.1	68223.6	77051.1
	16.68	125	36769.2	53331.1	68199.6	77088.1
	16.7	200	36806.2	53232.1	68259.6	77051.1
	16.72	212	36806.2	53258.1	68223.6	77137.1
	16.74	137	36769.2	53271.1	68160.6	77064.1
	16.76	112	36806.2	53258.1	68173.6	77239.1
	16.78	86	36782.2	53271.1	68285.6	77151.1
	16.8	137	36744.2	53220.1	68285.6	77101.1
	16.82	112	36756.2	53194.1	68160.6	77163.1
	16.84	176	36893.2	53318.1	68235.6	77151.1
	16.86	125	36842.2	53245.1	68235.6	77151.1
	16.88	150	36782.2	53220.1	68246.6	77188.1
	16.9	137	36769.2	53282.1	68235.6	77113.1
	16.92	223	36819.2	53318.1	68109.6	77101.1
	16.94	187	36731.2	53282.1	68310.6	77038.1
	16.96	236	36731.2	53271.1	68173.6	77137.1
	16.98	86	36855.2	53295.1	68160.6	77124.1
	17	137	36756.2	53271.1	68199.6	77124.1
	17.02	150	36744.2	53307.1	68285.6	77188.1
	17.04	99	36795.2	53282.1	68246.6	77113.1
	17.06	125	36795.2	53245.1	68223.6	77077.1
	17.08	187	36756.2	53258.1	68259.6	77124.1
	17.1	187	36831.2	53307.1	68285.6	77064.1
	17.12	125	36819.2	53258.1	68297.6	77262.1
	17.14	137	36855.2	53170.1	68210.6	77124.1
	17.16	125	36782.2	53258.1	68210.6	77188.1
	17.18	150	36806.2	53220.1	68173.6	77137.1
	17.2	212	36869.2	53271.1	68210.6	77113.1
	17.22	176	36806.2	53282.1	68160.6	77163.1
	17.24	163	36795.2	53232.1	68186.6	77151.1
	17.26	176	36782.2	53307.1	68246.6	77101.1
	17.28	137	36756.2	53207.1	68160.6	77163.1
	17.3	137	36756.2	53220.1	68223.6	77137.1
	17.32	125	36855.2	53232.1	68273.6	77137.1
	17.34	99	36855.2	53271.1	68210.6	77137.1
	17.36	187	36756.2	53194.1	68186.6	77038.1
	17.38	150	36806.2	53307.1	68186.6	77051.1
	17.4	99	36893.2	53181.1	68199.6	77064.1
	17.42	187	36869.2	53232.1	68235.6	77201.1
	17.44	125	36893.2	53220.1	68259.6	77088.1
	17.46	163	36795.2	53220.1	68186.6	77064.1
	17.48	75	36881.2	53258.1	68297.6	77137.1
	17.5	99	36855.2	53331.1	68246.6	77137.1
	17.52	49	36819.2	53232.1	68285.6	77175.1
	17.54	200	36819.2	53258.1	68235.6	77214.1
	17.56	163	36795.2	53181.1	68199.6	77101.1
	17.58	137	36831.2	53194.1	68259.6	77188.1
	17.6	86	36756.2	53282.1	68199.6	77151.1
	17.62	163	36842.2	53258.1	68273.6	77201.1
	17.64	125	36782.2	53307.1	68223.6	77088.1
	17.66	200	36806.2	53245.1	68235.6	77262.1
	17.68	75	36756.2	53258.1	68259.6	77188.1
	17.7	187	36769.2	53232.1	68285.6	77151.1
	17.72	125	36842.2	53170.1	68148.6	77175.1
	17.74	137	36869.2	53245.1	68173.6	77137.1
	17.76	163	36831.2	53271.1	68297.6	77113.1
	17.78	49	36842.2	53245.1	68336.6	77124.1
	17.8	125	36756.2	53271.1	68223.6	77064.1
	17.82	125	36906.2	53232.1	68246.6	77151.1
	17.84	99	36769.2	53331.1	68336.6	77077.1
	17.86	86	36795.2	53207.1	68259.6	77175.1
	17.88	62	36819.2	53258.1	68259.6	77051.1
	17.9	75	36893.2	53331.1	68310.6	77124.1
	17.92	150	36831.2	53318.1	68347.6	77163.1
	17.94	137	36756.2	53307.1	68173.6	77163.1
	17.96	99	36842.2	53232.1	68423.6	77113.1
	17.98	176	36769.2	53194.1	68223.6	77163.1
	18	163	36819.2	53282.1	68246.6	77113.1
	18.02	137	36831.2	53271.1	68285.6	77124.1
	18.04	49	36919.2	53282.1	68173.6	77201.1
	18.06	137	36769.2	53220.1	68361.6	77113.1
	18.08	176	36819.2	53307.1	68235.6	77301.1
	18.1	200	36842.2	53258.1	68160.6	77101.1
	18.12	99	36756.2	53271.1	68273.6	77113.1
	18.14	176	36855.2	53282.1	68210.6	77188.1
	18.16	137	36806.2	53220.1	68259.6	77051.1
	18.18	112	36831.2	53271.1	68336.6	77124.1
	18.2	137	36842.2	53271.1	68186.6	77124.1
	18.22	176	36819.2	53258.1	68235.6	77088.1
	18.24	163	36869.2	53282.1	68223.6	77064.1
	18.26	112	36782.2	53232.1	68310.6	77113.1
	18.28	150	36795.2	53220.1	68235.6	77163.1
	18.3	75	36842.2	53295.1	68310.6	77151.1
	18.32	99	36831.2	53295.1	68259.6	77175.1
	18.34	150	36855.2	53258.1	68259.6	77239.1
	18.36	125	36819.2	53271.1	68235.6	77175.1
	18.38	36	36744.2	53170.1	68122.6	77250.1
	18.4	163	36806.2	53331.1	68310.6	77124.1
	18.42	125	36806.2	53282.1	68310.6	77137.1
	18.44	125	36782.2	53271.1	68246.6	77113.1
	18.46	137	36881.2	53382.1	68310.6	77137.1
	18.48	86	36795.2	53282.1	68246.6	77262.1
	18.5	99	36744.2	53295.1	68210.6	77175.1
	18.52	176	36769.2	53245.1	68285.6	77088.1
	18.54	86	36932.2	53220.1	68160.6	77175.1
	18.56	176	36718.2	53318.1	68273.6	77188.1
	18.58	150	36831.2	53245.1	68148.6	77101.1
	18.6	150	36842.2	53282.1	68323.6	77214.1
	18.62	86	36795.2	53271.1	68273.6	77113.1
	18.64	75	36782.2	53245.1	68336.6	77201.1
	18.66	150	36819.2	53295.1	68297.6	77077.1
	18.68	137	36842.2	53307.1	68235.6	77163.1
	18.7	137	36705.2	53194.1	68199.6	77175.1
	18.72	163	36705.2	53245.1	68259.6	77188.1
	18.74	150	36881.2	53282.1	68273.6	77151.1
	18.76	200	36806.2	53232.1	68259.6	77137.1
	18.78	112	36769.2	53295.1	68235.6	77101.1
	18.8	212	36842.2	53271.1	68259.6	77113.1
	18.82	187	36819.2	53194.1	68259.6	77101.1
	18.84	125	36957.2	53220.1	68273.6	77077.1
	18.86	99	36842.2	53282.1	68372.6	77175.1
	18.88	125	36744.2	53271.1	68246.6	77137.1
	18.9	112	36842.2	53220.1	68259.6	77201.1
	18.92	86	36806.2	53282.1	68297.6	77113.1
	18.94	150	36831.2	53245.1	68423.6	77201.1
	18.96	150	36806.2	53258.1	68285.6	77124.1
	18.98	125	36756.2	53271.1	68259.6	77151.1
	19	125	36806.2	53194.1	68199.6	77113.1
	19.02	86	36869.2	53258.1	68235.6	77088.1
	19.04	125	36756.2	53258.1	68199.6	77250.1
	19.06	150	36869.2	53220.1	68285.6	77124.1
	19.08	125	36855.2	53220.1	68285.6	77163.1
	19.1	36	36819.2	53295.1	68384.6	77137.1
	19.12	262	36769.2	53271.1	68246.6	77250.1
	19.14	62	36782.2	53170.1	68259.6	77124.1
	19.16	187	36869.2	53295.1	68297.6	77151.1
	19.18	163	36806.2	53258.1	68259.6	77113.1
	19.2	137	36769.2	53307.1	68235.6	77113.1
	19.22	99	36744.2	53295.1	68310.6	77101.1
	19.24	163	36831.2	53295.1	68347.6	77225.1
	19.26	99	36806.2	53331.1	68235.6	77175.1
	19.28	137	36869.2	53331.1	68235.6	77077.1
	19.3	137	36782.2	53232.1	68199.6	77137.1
	19.32	163	36906.2	53282.1	68297.6	77137.1
	19.34	86	36943.2	53258.1	68310.6	77101.1
	19.36	137	36769.2	53245.1	68372.6	77124.1
	19.38	163	36744.2	53271.1	68297.6	77124.1
	19.4	62	36831.2	53207.1	68223.6	77262.1
	19.42	187	36782.2	53258.1	68285.6	77113.1
	19.44	137	36855.2	53295.1	68273.6	77225.1
	19.46	223	36795.2	53194.1	68223.6	77051.1
	19.48	163	36881.2	53245.1	68323.6	77239.1
	19.5	150	36855.2	53307.1	68310.6	77175.1
	19.52	86	36795.2	53271.1	68347.6	77077.1
	19.54	200	36756.2	53295.1	68297.6	77151.1
	19.56	99	36819.2	53282.1	68310.6	77225.1
	19.58	112	36769.2	53194.1	68223.6	77163.1
	19.6	62	36795.2	53245.1	68259.6	77175.1
	19.62	125	36806.2	53245.1	68384.6	77088.1
	19.64	125	36756.2	53258.1	68297.6	77151.1
	19.66	125	36744.2	53282.1	68246.6	77124.1
	19.68	137	36855.2	53258.1	68199.6	77188.1
	19.7	112	36932.2	53271.1	68273.6	77188.1
	19.72	49	36769.2	53295.1	68310.6	77225.1
	19.74	163	36819.2	53258.1	68259.6	77124.1
	19.76	86	36819.2	53220.1	68285.6	77151.1
	19.78	99	36782.2	53170.1	68285.6	77101.1
	19.8	150	36932.2	53271.1	68273.6	77250.1
	19.82	223	36769.2	53331.1	68285.6	77101.1
	19.84	99	36731.2	53282.1	68323.6	77276.1
	19.86	75	36831.2	53271.1	68223.6	77124.1
	19.88	86	36806.2	53245.1	68336.6	77214.1
	19.9	150	36842.2	53220.1	68235.6	77124.1
	19.92	62	36795.2	53318.1	68259.6	77225.1
	19.94	125	36831.2	53207.1	68173.6	77151.1
	19.96	137	36806.2	53220.1	68297.6	77113.1
	19.98	163	36806.2	53271.1	68210.6	77201.1
	20	137	36842.2	53207.1	68273.6	77137.1
	20.02	163	36881.2	53220.1	68259.6	77113.1
	20.04	137	36842.2	53271.1	68336.6	77214.1
	20.06	112	36980.2	53232.1	68336.6	77201.1
	20.08	200	36831.2	53271.1	68273.6	77188.1
	20.1	99	36842.2	53245.1	68186.6	77151.1
	20.12	150	36782.2	53258.1	68336.6	77113.1
	20.14	137	36795.2	53194.1	68372.6	77225.1
	20.16	150	36795.2	53282.1	68273.6	77088.1
	20.18	176	36782.2	53282.1	68285.6	77239.1
	20.2	137	36731.2	53318.1	68210.6	77214.1
	20.22	187	36731.2	53318.1	68273.6	77151.1
	20.24	125	36842.2	53220.1	68223.6	77225.1
	20.26	112	36819.2	53258.1	68210.6	77188.1
	20.28	163	36806.2	53271.1	68273.6	77188.1
	20.3	150	36795.2	53207.1	68285.6	77101.1
	20.32	150	36842.2	53295.1	68235.6	77137.1
	20.34	125	36932.2	53282.1	68259.6	77201.1
	20.36	125	36795.2	53331.1	68246.6	77188.1
	20.38	137	36806.2	53194.1	68210.6	77137.1
	20.4	187	36769.2	53194.1	68273.6	77326.1
	20.42	86	36831.2	53207.1	68285.6	77151.1
	20.44	99	36842.2	53357.1	68160.6	77137.1
	20.46	163	36842.2	53220.1	68310.6	77314.1
	20.48	163	36782.2	53271.1	68347.6	77214.1
	20.5	112	36806.2	53220.1	68186.6	77201.1
	20.52	112	36782.2	53245.1	68259.6	77250.1
	20.54	125	36782.2	53331.1	68235.6	77262.1
	20.56	125	36782.2	53282.1	68310.6	77289.1
	20.58	36	36842.2	53258.1	68336.6	77301.1
	20.6	187	36756.2	53207.1	68186.6	77276.1
	20.62	137	36819.2	53271.1	68310.6	77175.1
	20.64	187	36806.2	53318.1	68273.6	77137.1
	20.66	86	36806.2	53295.1	68310.6	77113.1
	20.68	163	36806.2	53232.1	68323.6	77188.1
	20.7	99	36744.2	53170.1	68384.6	77301.1
	20.72	200	36769.2	53295.1	68273.6	77151.1
	20.74	125	36744.2	53369.1	68259.6	77250.1
	20.76	187	36769.2	53271.1	68246.6	77175.1
	20.78	125	36782.2	53207.1	68235.6	77088.1
	20.8	125	36831.2	53245.1	68347.6	77250.1
	20.82	163	36819.2	53318.1	68347.6	77188.1
	20.84	99	36769.2	53232.1	68235.6	77101.1
	20.86	99	36744.2	53245.1	68246.6	77163.1
	20.88	112	36869.2	53295.1	68246.6	77239.1
	20.9	137	36731.2	53258.1	68398.6	77276.1
	20.92	150	36842.2	53245.1	68297.6	77214.1
	20.94	176	36855.2	53271.1	68246.6	77214.1
	20.96	163	36731.2	53232.1	68246.6	77214.1
	20.98	112	36782.2	53258.1	68285.6	77214.1
	21	150	36806.2	53194.1	68235.6	77214.1
	21.02	223	36869.2	53271.1	68235.6	77201.1
	21.04	125	36893.2	53220.1	68259.6	77276.1
	21.06	163	36919.2	53345.1	68246.6	77151.1
	21.08	176	36744.2	53307.1	68235.6	77151.1
	21.1	86	36906.2	53220.1	68297.6	77201.1
	21.12	99	36756.2	53318.1	68246.6	77064.1
	21.14	176	36795.2	53318.1	68347.6	77077.1
	21.16	112	36782.2	53331.1	68347.6	77214.1
	21.18	163	36795.2	53220.1	68297.6	77113.1
	21.2	75	36744.2	53345.1	68210.6	77239.1
	21.22	125	36744.2	53232.1	68259.6	77250.1
	21.24	212	36806.2	53295.1	68246.6	77151.1
	21.26	163	36855.2	53245.1	68285.6	77188.1
	21.28	137	36795.2	53245.1	68285.6	77188.1
	21.3	150	36855.2	53282.1	68384.6	77077.1
	21.32	62	36744.2	53271.1	68246.6	77151.1
	21.34	150	36819.2	53331.1	68384.6	77113.1
	21.36	86	36769.2	53282.1	68273.6	77289.1
	21.38	137	36806.2	53258.1	68336.6	77151.1
	21.4	187	36881.2	53245.1	68310.6	77124.1
	21.42	49	36756.2	53331.1	68285.6	77225.1
	21.44	125	36869.2	53194.1	68210.6	77276.1
	21.46	150	36795.2	53245.1	68372.6	77250.1
	21.48	99	36795.2	53245.1	68223.6	77214.1
	21.5	163	36842.2	53258.1	68310.6	77175.1
	21.52	150	36782.2	53307.1	68384.6	77163.1
	21.54	112	36819.2	53295.1	68246.6	77214.1
	21.56	99	36694.2	53282.1	68336.6	77188.1
	21.58	112	36795.2	53220.1	68411.6	77124.1
	21.6	86	36795.2	53207.1	68347.6	77289.1
	21.62	163	36842.2	53258.1	68246.6	77175.1
	21.64	137	36795.2	53318.1	68347.6	77137.1
	21.66	223	36869.2	53345.1	68310.6	77262.1
	21.68	163	36881.2	53295.1	68273.6	77201.1
	21.7	125	36855.2	53282.1	68297.6	77101.1
	21.72	163	36795.2	53232.1	68384.6	77077.1
	21.74	112	36795.2	53258.1	68259.6	77101.1
	21.76	200	36795.2	53271.1	68210.6	77175.1
	21.78	150	36806.2	53232.1	68336.6	77201.1
	21.8	75	36906.2	53207.1	68246.6	77250.1
	21.82	150	36718.2	53207.1	68361.6	77163.1
	21.84	137	36769.2	53307.1	68347.6	77276.1
	21.86	176	36806.2	53194.1	68259.6	77051.1
	21.88	75	36769.2	53307.1	68223.6	77113.1
	21.9	150	36769.2	53357.1	68273.6	77137.1
	21.92	187	36795.2	53220.1	68310.6	77113.1
	21.94	176	36869.2	53318.1	68310.6	77337.1
	21.96	112	36819.2	53318.1	68297.6	77124.1
	21.98	75	36819.2	53345.1	68323.6	77137.1
	22	137	36769.2	53220.1	68310.6	77239.1
	22.02	212	36869.2	53258.1	68210.6	77214.1
	22.04	150	36869.2	53295.1	68223.6	77262.1
	22.06	125	36705.2	53258.1	68336.6	77163.1
	22.08	99	36819.2	53282.1	68235.6	77239.1
	22.1	176	36869.2	53232.1	68259.6	77214.1
	22.12	112	36795.2	53245.1	68210.6	77225.1
	22.14	187	36831.2	53207.1	68273.6	77113.1
	22.16	112	36842.2	53295.1	68336.6	77225.1
	22.18	99	36795.2	53282.1	68297.6	77175.1
	22.2	200	36819.2	53207.1	68323.6	77101.1
	22.22	62	36869.2	53220.1	68223.6	77163.1
	22.24	163	36919.2	53271.1	68273.6	77326.1
	22.26	163	36819.2	53307.1	68361.6	77239.1
	22.28	125	36831.2	53258.1	68297.6	77137.1
	22.3	137	36932.2	53232.1	68361.6	77163.1
	22.32	99	36893.2	53282.1	68297.6	77124.1
	22.34	200	36855.2	53282.1	68297.6	77363.1
	22.36	187	36694.2	53271.1	68285.6	77214.1
	22.38	163	36782.2	53307.1	68273.6	77175.1
	22.4	200	36806.2	53258.1	68285.6	77163.1
	22.42	75	36906.2	53282.1	68297.6	77101.1
	22.44	112	36842.2	53258.1	68199.6	77188.1
	22.46	112	36831.2	53307.1	68323.6	77113.1
	22.48	125	36795.2	53245.1	68384.6	77163.1
	22.5	150	36795.2	53258.1	68285.6	77175.1
	22.52	125	36831.2	53245.1	68285.6	77262.1
	22.54	99	36842.2	53220.1	68210.6	77088.1
	22.56	125	36782.2	53207.1	68223.6	77137.1
	22.58	125	36842.2	53245.1	68361.6	77137.1
	22.6	112	36906.2	53295.1	68273.6	77175.1
	22.62	163	36855.2	53232.1	68173.6	77064.1
	22.64	223	36842.2	53271.1	68246.6	77201.1
	22.66	150	36831.2	53282.1	68273.6	77124.1
	22.68	125	36806.2	53271.1	68199.6	77151.1
	22.7	125	36819.2	53181.1	68285.6	77350.1
	22.72	125	36744.2	53331.1	68199.6	77188.1
	22.74	112	36795.2	53382.1	68285.6	77163.1
	22.76	187	36831.2	53245.1	68285.6	77201.1
	22.78	163	36806.2	53318.1	68259.6	77175.1
	22.8	223	36881.2	53295.1	68297.6	77163.1
	22.82	163	36744.2	53232.1	68336.6	77151.1
	22.84	36	36881.2	53271.1	68259.6	77151.1
	22.86	112	36855.2	53170.1	68459.6	77350.1
	22.88	137	36756.2	53170.1	68285.6	77175.1
	22.9	86	36842.2	53220.1	68347.6	77124.1
	22.92	150	36919.2	53220.1	68323.6	77101.1
	22.94	86	36842.2	53232.1	68384.6	77151.1
	22.96	75	36806.2	53181.1	68361.6	77101.1
	22.98	137	36869.2	53307.1	68273.6	77413.1
	23	112	36795.2	53258.1	68361.6	77276.1
	23.02	137	36795.2	53307.1	68160.6	77163.1
	23.04	200	36806.2	53207.1	68384.6	77077.1
	23.06	187	36782.2	53271.1	68199.6	77137.1
	23.08	112	36819.2	53271.1	68285.6	77137.1
	23.1	150	36881.2	53318.1	68259.6	77151.1
	23.12	99	36795.2	53271.1	68259.6	77188.1
	23.14	236	36806.2	53245.1	68347.6	77201.1
	23.16	62	36842.2	53232.1	68235.6	77188.1
	23.18	86	36795.2	53258.1	68259.6	77214.1
	23.2	125	36893.2	53307.1	68186.6	77289.1
	23.22	112	36819.2	53258.1	68323.6	77214.1
	23.24	112	36831.2	53245.1	68259.6	77250.1
	23.26	137	36744.2	53295.1	68336.6	77188.1
	23.28	112	36842.2	53232.1	68199.6	77113.1
	23.3	262	36855.2	53207.1	68273.6	77137.1
	23.32	112	36842.2	53220.1	68235.6	77276.1
	23.34	150	36806.2	53271.1	68347.6	77151.1
	23.36	150	36744.2	53232.1	68223.6	77214.1
	23.38	150	36769.2	53258.1	68285.6	77239.1
	23.4	150	36855.2	53295.1	68223.6	77088.1
	23.42	163	36906.2	53232.1	68323.6	77151.1
	23.44	125	36769.2	53232.1	68398.6	77201.1
	23.46	212	36842.2	53258.1	68411.6	77137.1
	23.48	125	36769.2	53258.1	68223.6	77314.1
	23.5	200	36782.2	53220.1	68259.6	77113.1
	23.52	200	36718.2	53194.1	68336.6	77289.1
	23.54	176	36718.2	53258.1	68273.6	77151.1
	23.56	99	36795.2	53345.1	68173.6	77137.1
	23.58	86	36756.2	53295.1	68310.6	77301.1
	23.6	112	36769.2	53295.1	68310.6	77088.1
	23.62	99	36855.2	53245.1	68285.6	77175.1
	23.64	200	36869.2	53207.1	68223.6	77239.1
	23.66	212	36957.2	53232.1	68223.6	77175.1
	23.68	125	36831.2	53181.1	68372.6	77225.1
	23.7	112	36756.2	53207.1	68336.6	77289.1
	23.72	187	36831.2	53357.1	68310.6	77214.1
	23.74	200	36795.2	53232.1	68297.6	77137.1
	23.76	75	36795.2	53318.1	68273.6	77214.1
	23.78	137	36756.2	53258.1	68285.6	77124.1
	23.8	163	36769.2	53258.1	68336.6	77337.1
	23.82	99	36831.2	53207.1	68411.6	77201.1
	23.84	212	36756.2	53318.1	68223.6	77214.1
	23.86	200	36782.2	53271.1	68297.6	77188.1
	23.88	150	36731.2	53207.1	68323.6	77113.1
	23.9	176	36795.2	53220.1	68186.6	77113.1
	23.92	75	36831.2	53194.1	68246.6	77163.1
	23.94	125	36705.2	53295.1	68323.6	77214.1
	23.96	137	36881.2	53232.1	68259.6	77214.1
	23.98	163	36782.2	53258.1	68235.6	77088.1
	24	150	36806.2	53245.1	68323.6	77225.1
	24.02	176	36795.2	53271.1	68235.6	77214.1
	24.04	250	36782.2	53271.1	68210.6	77214.1
	24.06	150	36831.2	53258.1	68297.6	77214.1
	24.08	200	36744.2	53181.1	68273.6	77250.1
	24.1	150	36705.2	53282.1	68297.6	77201.1
	24.12	62	36782.2	53207.1	68173.6	77113.1
	24.14	125	36731.2	53181.1	68336.6	77151.1
	24.16	137	36831.2	53345.1	68273.6	77151.1
	24.18	150	36842.2	53220.1	68235.6	77101.1
	24.2	125	36806.2	53131.1	68297.6	77188.1
	24.22	176	36756.2	53245.1	68285.6	77175.1
	24.24	86	36769.2	53181.1	68235.6	77151.1
	24.26	112	36782.2	53207.1	68310.6	77137.1
	24.28	150	36819.2	53245.1	68235.6	77188.1
	24.3	125	36718.2	53318.1	68235.6	77201.1
	24.32	163	36819.2	53232.1	68210.6	77088.1
	24.34	112	36806.2	53307.1	68323.6	77188.1
	24.36	62	36855.2	53194.1	68310.6	77239.1
	24.38	187	36831.2	53245.1	68160.6	77175.1
	24.4	112	36842.2	53207.1	68310.6	77188.1
	24.42	112	36782.2	53220.1	68235.6	77214.1
	24.44	150	36782.2	53194.1	68235.6	77314.1
	24.46	125	36756.2	53307.1	68273.6	77113.1
	24.48	125	36756.2	53408.1	68361.6	77124.1
	24.5	137	36756.2	53194.1	68259.6	77088.1
	24.52	163	36718.2	53220.1	68285.6	77289.1
	24.54	99	36819.2	53232.1	68259.6	77188.1
	24.56	125	36819.2	53207.1	68273.6	77051.1
	24.58	137	36795.2	53258.1	68310.6	77250.1
	24.6	125	36869.2	53258.1	68273.6	77175.1
	24.62	150	36795.2	53194.1	68246.6	77262.1
	24.64	86	36795.2	53369.1	68199.6	77124.1
	24.66	99	36795.2	53307.1	68336.6	77113.1
	24.68	112	36782.2	53307.1	68285.6	77214.1
	24.7	200	36893.2	53307.1	68259.6	77175.1
	24.72	99	36831.2	53245.1	68259.6	77188.1
	24.74	112	36881.2	53232.1	68246.6	77137.1
	24.76	137	36855.2	53295.1	68246.6	77137.1
	24.78	86	36795.2	53295.1	68285.6	77124.1
	24.8	223	36731.2	53232.1	68259.6	77124.1
	24.82	86	36806.2	53220.1	68372.6	77289.1
	24.84	99	36795.2	53258.1	68361.6	77188.1
	24.86	137	36782.2	53357.1	68310.6	77163.1
	24.88	112	36795.2	53194.1	68323.6	77201.1
	24.9	137	36869.2	53282.1	68347.6	77124.1
	24.92	187	36782.2	53232.1	68223.6	77175.1
	24.94	187	36795.2	53194.1	68273.6	77337.1
	24.96	137	36855.2	53232.1	68285.6	77225.1
	24.98	125	36769.2	53194.1	68347.6	77151.1
	25	137	36718.2	53258.1	68273.6	77151.1
	25.02	99	36705.2	53207.1	68235.6	77088.1
	25.04	125	36782.2	53307.1	68259.6	77175.1
	25.06	112	36831.2	53271.1	68246.6	77124.1
	25.08	62	36795.2	53207.1	68223.6	77151.1
	25.1	150	36855.2	53307.1	68246.6	77088.1
	25.12	163	36855.2	53220.1	68235.6	77201.1
	25.14	212	36769.2	53245.1	68173.6	77137.1
	25.16	112	36744.2	53181.1	68285.6	77239.1
	25.18	137	36744.2	53220.1	68199.6	77175.1
	25.2	176	36731.2	53207.1	68310.6	77188.1
	25.22	137	36855.2	53245.1	68173.6	77225.1
	25.24	137	36694.2	53345.1	68285.6	77175.1
	25.26	99	36744.2	53220.1	68186.6	77301.1
	25.28	62	36756.2	53258.1	68199.6	77163.1
	25.3	99	36855.2	53245.1	68259.6	77124.1
	25.32	137	36769.2	53232.1	68122.6	77064.1
	25.34	125	36819.2	53170.1	68186.6	77113.1
	25.36	75	36831.2	53220.1	68223.6	77188.1
	25.38	163	36831.2	53318.1	68235.6	77124.1
	25.4	176	36769.2	53220.1	68199.6	77262.1
	25.42	75	36705.2	53258.1	68246.6	77064.1
	25.44	250	36744.2	53220.1	68186.6	77163.1
	25.46	187	36769.2	53345.1	68273.6	77101.1
	25.48	163	36795.2	53232.1	68235.6	77137.1
	25.5	137	36705.2	53170.1	68246.6	77276.1
	25.52	112	36718.2	53245.1	68246.6	77101.1
	25.54	137	36782.2	53295.1	68273.6	77137.1
	25.56	75	36769.2	53282.1	68223.6	77175.1
	25.58	112	36744.2	53245.1	68372.6	77239.1
	25.6	112	36855.2	53144.1	68347.6	77064.1
	25.62	99	36769.2	53307.1	68297.6	77113.1
	25.64	187	36744.2	53232.1	68223.6	77124.1
	25.66	125	36782.2	53232.1	68285.6	77301.1
	25.68	150	36819.2	53282.1	68285.6	77101.1
	25.7	112	36731.2	53181.1	68235.6	77137.1
	25.72	112	36756.2	53295.1	68310.6	77214.1
	25.74	176	36769.2	53220.1	68173.6	77262.1
	25.76	150	36744.2	53271.1	68259.6	77088.1
	25.78	86	36795.2	53271.1	68199.6	77026.1
	25.8	125	36718.2	53245.1	68173.6	77163.1
	25.82	86	36782.2	53194.1	68199.6	77124.1
	25.84	163	36795.2	53194.1	68223.6	77188.1
	25.86	62	36782.2	53258.1	68246.6	77225.1
	25.88	223	36795.2	53282.1	68235.6	77239.1
	25.9	150	36782.2	53271.1	68186.6	77175.1
	25.92	75	36744.2	53220.1	68297.6	77137.1
	25.94	137	36769.2	53245.1	68259.6	77163.1
	25.96	176	36744.2	53232.1	68310.6	77289.1
	25.98	99	36731.2	53295.1	68199.6	77151.1
	26	163	36769.2	53207.1	68259.6	77163.1
	26.02	75	36718.2	53271.1	68323.6	77262.1
	26.04	99	36756.2	53271.1	68160.6	77188.1
	26.06	150	36831.2	53232.1	68199.6	77163.1
	26.08	137	36855.2	53232.1	68199.6	77113.1
	26.1	176	36819.2	53194.1	68186.6	77175.1
	26.12	223	36819.2	53207.1	68186.6	77088.1
	26.14	212	36795.2	53258.1	68223.6	77289.1
	26.16	112	36893.2	53282.1	68273.6	77151.1
	26.18	75	36744.2	53245.1	68235.6	77201.1
	26.2	187	36731.2	53271.1	68186.6	77137.1
	26.22	125	36831.2	53318.1	68186.6	77188.1
	26.24	176	36731.2	53232.1	68259.6	77124.1
	26.26	125	36831.2	53271.1	68259.6	77088.1
	26.28	112	36806.2	53232.1	68259.6	77201.1
	26.3	176	36806.2	53345.1	68235.6	77262.1
	26.32	86	36782.2	53232.1	68148.6	77077.1
	26.34	137	36744.2	53220.1	68246.6	77124.1
	26.36	99	36731.2	53369.1	68186.6	77137.1
	26.38	24	36756.2	53258.1	68210.6	77077.1
	26.4	163	36744.2	53181.1	68246.6	77175.1
	26.42	163	36756.2	53245.1	68246.6	77124.1
	26.44	125	36705.2	53232.1	68246.6	77088.1
	26.46	125	36756.2	53245.1	68199.6	77151.1
	26.48	212	36795.2	53258.1	68235.6	77101.1
	26.5	176	36806.2	53282.1	68210.6	77077.1
	26.52	176	36769.2	53157.1	68135.6	77151.1
	26.54	137	36795.2	53295.1	68160.6	77151.1
	26.56	86	36782.2	53307.1	68223.6	77214.1
	26.58	150	36718.2	53207.1	68273.6	77151.1
	26.6	176	36795.2	53307.1	68199.6	77124.1
	26.62	137	36756.2	53181.1	68336.6	77101.1
	26.64	112	36819.2	53220.1	68323.6	77088.1
	26.66	86	36756.2	53232.1	68173.6	77038.1
	26.68	86	36756.2	53258.1	68186.6	77151.1
	26.7	176	36769.2	53232.1	68310.6	77163.1
	26.72	125	36744.2	53220.1	68297.6	77151.1
	26.74	137	36782.2	53258.1	68297.6	77175.1
	26.76	176	36705.2	53282.1	68273.6	77077.1
	26.78	200	36782.2	53245.1	68297.6	77113.1
	26.8	150	36756.2	53232.1	68310.6	77276.1
	26.82	163	36806.2	53245.1	68160.6	77101.1
	26.84	75	36681.2	53170.1	68235.6	77137.1
	26.86	99	36819.2	53232.1	68297.6	77101.1
	26.88	150	36782.2	53170.1	68235.6	77077.1
	26.9	150	36694.2	53258.1	68223.6	77151.1
	26.92	137	36718.2	53245.1	68273.6	77088.1
	26.94	137	36806.2	53232.1	68199.6	77137.1
	26.96	86	36806.2	53245.1	68223.6	77214.1
	26.98	150	36731.2	53232.1	68297.6	77151.1
	27	125	36718.2	53318.1	68186.6	77175.1
	27.02	99	36718.2	53282.1	68246.6	77163.1
	27.04	75	36881.2	53282.1	68297.6	77201.1
	27.06	137	36744.2	53258.1	68336.6	77124.1
	27.08	99	36782.2	53157.1	68285.6	77113.1
	27.1	86	36731.2	53232.1	68297.6	77013.1
	27.12	137	36769.2	53318.1	68210.6	77088.1
	27.14	49	36744.2	53207.1	68210.6	77163.1
	27.16	163	36731.2	53271.1	68259.6	77225.1
	27.18	137	36795.2	53220.1	68223.6	77051.1
	27.2	125	36718.2	53232.1	68235.6	77124.1
	27.22	112	36806.2	53207.1	68246.6	77077.1
	27.24	112	36731.2	53307.1	68273.6	77124.1
	27.26	137	36795.2	53271.1	68223.6	77124.1
	27.28	86	36782.2	53245.1	68186.6	77051.1
	27.3	125	36795.2	53345.1	68186.6	77124.1
	27.32	125	36782.2	53271.1	68297.6	77101.1
	27.34	163	36744.2	53369.1	68235.6	77239.1
	27.36	223	36694.2	53282.1	68148.6	77124.1
	27.38	86	36819.2	53220.1	68273.6	77137.1
	27.4	187	36769.2	53307.1	68235.6	77088.1
	27.42	112	36806.2	53258.1	68259.6	77088.1
	27.44	99	36819.2	53194.1	68235.6	77124.1
	27.46	212	36718.2	53282.1	68297.6	77262.1
	27.48	137	36731.2	53220.1	68297.6	77051.1
	27.5	112	36806.2	53307.1	68223.6	77214.1
	27.52	150	36718.2	53282.1	68223.6	77113.1
	27.54	212	36782.2	53232.1	68210.6	77137.1
	27.56	99	36831.2	53271.1	68246.6	77175.1
	27.58	112	36769.2	53220.1	68173.6	77214.1
	27.6	176	36769.2	53220.1	68173.6	77163.1
	27.62	112	36806.2	53318.1	68297.6	77077.1
	27.64	112	36718.2	53232.1	68259.6	77151.1
	27.66	187	36769.2	53232.1	68259.6	77188.1
	27.68	125	36731.2	53307.1	68223.6	77276.1
	27.7	112	36756.2	53245.1	68173.6	77163.1
	27.72	75	36795.2	53295.1	68273.6	77101.1
	27.74	112	36756.2	53295.1	68160.6	77201.1
	27.76	223	36831.2	53245.1	68246.6	77225.1
	27.78	99	36782.2	53245.1	68398.6	77113.1
	27.8	150	36718.2	53194.1	68273.6	77088.1
	27.82	62	36756.2	53170.1	68235.6	77188.1
	27.84	137	36705.2	53194.1	68173.6	77124.1
	27.86	86	36782.2	53258.1	68323.6	77101.1
	27.88	150	36756.2	53194.1	68199.6	77124.1
	27.9	163	36831.2	53282.1	68347.6	77088.1
	27.92	150	36831.2	53245.1	68235.6	77077.1
	27.94	163	36795.2	53232.1	68297.6	77188.1
	27.96	163	36731.2	53232.1	68273.6	77151.1
	27.98	212	36782.2	53345.1	68285.6	77188.1
	28	75	36731.2	53318.1	68173.6	77137.1
	28.02	62	36782.2	53318.1	68259.6	77051.1
	28.04	86	36869.2	53232.1	68285.6	77088.1
	28.06	137	36718.2	53282.1	68199.6	77137.1
	28.08	187	36806.2	53207.1	68259.6	77026.1
	28.1	86	36705.2	53271.1	68336.6	77124.1
	28.12	99	36744.2	53258.1	68323.6	77214.1
	28.14	99	36842.2	53232.1	68186.6	77225.1
	28.16	150	36842.2	53194.1	68223.6	77163.1
	28.18	112	36705.2	53258.1	68199.6	77064.1
	28.2	200	36731.2	53232.1	68246.6	77175.1
	28.22	200	36782.2	53232.1	68336.6	77201.1
	28.24	86	36769.2	53258.1	68246.6	77101.1
	28.26	125	36705.2	53282.1	68223.6	77250.1
	28.28	137	36744.2	53245.1	68235.6	77201.1
	28.3	112	36718.2	53357.1	68297.6	77124.1
	28.32	137	36782.2	53271.1	68173.6	77077.1
	28.34	163	36869.2	53207.1	68323.6	77088.1
	28.36	137	36731.2	53282.1	68210.6	77163.1
	28.38	150	36769.2	53271.1	68173.6	77124.1
	28.4	125	36769.2	53271.1	68273.6	77250.1
	28.42	125	36731.2	53258.1	68246.6	77175.1
	28.44	125	36718.2	53258.1	68285.6	77137.1
	28.46	99	36869.2	53258.1	68297.6	77214.1
	28.48	75	36756.2	53295.1	68186.6	77188.1
	28.5	137	36744.2	53258.1	68297.6	77101.1
	28.52	212	36731.2	53295.1	68223.6	77301.1
	28.54	86	36756.2	53232.1	68148.6	77175.1
	28.56	99	36705.2	53258.1	68148.6	77124.1
	28.58	99	36831.2	53245.1	68235.6	77163.1
	28.6	223	36806.2	53318.1	68210.6	77175.1
	28.62	187	36782.2	53245.1	68235.6	77250.1
	28.64	150	36795.2	53318.1	68273.6	77137.1
	28.66	99	36855.2	53307.1	68186.6	77101.1
	28.68	125	36806.2	53307.1	68259.6	77137.1
	28.7	150	36744.2	53245.1	68336.6	77137.1
	28.72	137	36855.2	53258.1	68285.6	77077.1
	28.74	99	36819.2	53318.1	68173.6	77101.1
	28.76	99	36731.2	53345.1	68223.6	77151.1
	28.78	99	36782.2	53170.1	68323.6	77163.1
	28.8	125	36782.2	53282.1	68297.6	77124.1
	28.82	137	36769.2	53245.1	68297.6	77101.1
	28.84	125	36694.2	53181.1	68285.6	77088.1
	28.86	137	36831.2	53207.1	68199.6	77137.1
	28.88	112	36681.2	53271.1	68273.6	77175.1
	28.9	86	36769.2	53331.1	68297.6	77175.1
	28.92	200	36769.2	53220.1	68259.6	77151.1
	28.94	86	36782.2	53232.1	68199.6	77188.1
	28.96	150	36806.2	53207.1	68297.6	77077.1
	28.98	187	36769.2	53271.1	68285.6	77188.1
	29	137	36806.2	53318.1	68223.6	77101.1
	29.02	99	36769.2	53232.1	68235.6	77151.1
	29.04	86	36795.2	53295.1	68235.6	77124.1
	29.06	176	36831.2	53258.1	68347.6	77113.1
	29.08	99	36795.2	53318.1	68259.6	77175.1
	29.1	137	36756.2	53232.1	68210.6	77088.1
	29.12	187	36782.2	53157.1	68235.6	77124.1
	29.14	163	36681.2	53232.1	68223.6	77163.1
	29.16	75	36718.2	53232.1	68210.6	77151.1
	29.18	125	36718.2	53307.1	68310.6	77188.1
	29.2	62	36806.2	53307.1	68210.6	77077.1
	29.22	75	36795.2	53220.1	68186.6	77137.1
	29.24	137	36769.2	53181.1	68336.6	77163.1
	29.26	112	36831.2	53307.1	68246.6	77188.1
	29.28	137	36744.2	53282.1	68199.6	77088.1
	29.3	99	36756.2	53271.1	68285.6	77163.1
	29.32	150	36795.2	53220.1	68273.6	77175.1
	29.34	163	36756.2	53220.1	68285.6	77124.1
	29.36	137	36744.2	53207.1	68173.6	77077.1
	29.38	99	36806.2	53245.1	68297.6	77201.1
	29.4	150	36782.2	53232.1	68173.6	77151.1
	29.42	125	36731.2	53295.1	68259.6	77088.1
	29.44	112	36756.2	53271.1	68273.6	77201.1
	29.46	150	36795.2	53258.1	68259.6	77239.1
	29.48	75	36795.2	53282.1	68372.6	77188.1
	29.5	137	36819.2	53318.1	68336.6	77151.1
	29.52	112	36795.2	53295.1	68210.6	77289.1
	29.54	223	36718.2	53331.1	68310.6	77276.1
	29.56	112	36769.2	53220.1	68273.6	77214.1
	29.58	86	36782.2	53282.1	68297.6	77113.1
	29.6	137	36795.2	53282.1	68347.6	77000.1
	29.62	150	36705.2	53232.1	68285.6	77163.1
	29.64	36	36806.2	53271.1	68235.6	77314.1
	29.66	112	36694.2	53271.1	68246.6	77113.1
	29.68	125	36718.2	53318.1	68285.6	77163.1
	29.7	75	36819.2	53307.1	68323.6	77163.1
	29.72	187	36744.2	53307.1	68135.6	77163.1
	29.74	187	36731.2	53271.1	68273.6	77201.1
	29.76	99	36769.2	53318.1	68310.6	77163.1
	29.78	150	36744.2	53369.1	68186.6	77214.1
	29.8	137	36782.2	53345.1	68347.6	77124.1
	29.82	137	36769.2	53331.1	68246.6	77113.1
	29.84	99	36795.2	53357.1	68297.6	77314.1
	29.86	200	36705.2	53271.1	68273.6	77137.1
	29.88	150	36782.2	53232.1	68160.6	77151.1
	29.9	150	36769.2	53271.1	68273.6	77101.1
	29.92	125	36782.2	53318.1	68310.6	77276.1
	29.94	112	36782.2	53232.1	68259.6	77151.1
	29.96	163	36795.2	53282.1	68223.6	77214.1
	29.98	187	36819.2	53207.1	68310.6	77239.1
	30	112	36795.2	53382.1	68246.6	77250.1
	30.02	200	36806.2	53282.1	68246.6	77262.1
	30.04	176	36731.2	53258.1	68235.6	77301.1
	30.06	187	36744.2	53318.1	68235.6	77175.1
	30.08	200	36756.2	53220.1	68310.6	77314.1
	30.1	137	36681.2	53318.1	68285.6	77225.1
	30.12	137	36756.2	53282.1	68361.6	77188.1
	30.14	223	36782.2	53307.1	68235.6	77214.1
	30.16	200	36744.2	53369.1	68148.6	77225.1
	30.18	163	36769.2	53307.1	68310.6	77262.1
	30.2	150	36756.2	53307.1	68186.6	77188.1
	30.22	176	36795.2	53258.1	68259.6	77188.1
	30.24	112	36782.2	53433.1	68310.6	77201.1
	30.26	163	36744.2	53245.1	68310.6	77250.1
	30.28	163	36756.2	53318.1	68347.6	77137.1
	30.3	223	36782.2	53395.1	68448.6	77201.1
	30.32	112	36756.2	53369.1	68285.6	77175.1
	30.34	137	36795.2	53282.1	68235.6	77250.1
	30.36	176	36705.2	53331.1	68347.6	77137.1
	30.38	236	36756.2	53369.1	68285.6	77201.1
	30.4	137	36919.2	53318.1	68210.6	77289.1
	30.42	176	36769.2	53307.1	68372.6	77239.1
	30.44	212	36831.2	53318.1	68336.6	77188.1
	30.46	125	36893.2	53369.1	68336.6	77413.1
	30.48	112	36756.2	53369.1	68273.6	77301.1
	30.5	125	36906.2	53369.1	68372.6	77314.1
	30.52	223	36842.2	53357.1	68384.6	77239.1
	30.54	223	36756.2	53357.1	68347.6	77175.1
	30.56	187	36756.2	53258.1	68384.6	77151.1
	30.58	187	36769.2	53345.1	68372.6	77175.1
	30.6	212	36869.2	53382.1	68297.6	77314.1
	30.62	163	36893.2	53382.1	68323.6	77276.1
	30.64	176	36769.2	53357.1	68297.6	77289.1
	30.66	150	36718.2	53369.1	68323.6	77413.1
	30.68	200	36869.2	53382.1	68423.6	77175.1
	30.7	125	36819.2	53369.1	68323.6	77377.1
	30.72	163	36881.2	53331.1	68347.6	77350.1
	30.74	112	36731.2	53419.1	68323.6	77388.1
	30.76	125	36869.2	53408.1	68485.6	77363.1
	30.78	137	36795.2	53331.1	68372.6	77337.1
	30.8	212	36869.2	53444.1	68361.6	77427.1
	30.82	200	36893.2	53470.1	68561.6	77337.1
	30.84	300	36855.2	53520.1	68398.6	77388.1
	30.86	137	36893.2	53495.1	68411.6	77377.1
	30.88	176	36842.2	53382.1	68535.6	77413.1
	30.9	176	36842.2	53382.1	68499.6	77276.1
	30.92	212	36806.2	53495.1	68372.6	77477.1
	30.94	125	36855.2	53582.1	68372.6	77501.1
	30.96	250	36806.2	53508.1	68599.6	77539.1
	30.98	324	36869.2	53656.1	68510.6	77650.1
	31	200	36842.2	53633.1	68535.6	77600.1
	31.02	262	36842.2	53571.1	68499.6	77489.1
	31.04	274	36906.2	53671.1	68661.6	77462.1
	31.06	163	36932.2	53758.1	68549.6	77689.1
	31.08	137	36855.2	53607.1	68786.6	77564.1
	31.1	324	36957.2	53633.1	68623.6	77703.1
	31.12	236	37068.2	53633.1	68860.6	77749.1
	31.14	287	36957.2	53844.1	68611.6	77675.1
	31.16	212	37044.2	53883.1	68636.6	77728.1
	31.18	361	36994.2	53858.1	68749.6	77713.1
	31.2	262	36968.2	53695.1	68786.6	77990.1
	31.22	349	37068.2	53745.1	68797.6	77889.1
	31.24	338	37095.2	54107.1	68786.6	77961.1
	31.26	388	37055.2	53958.1	69047.6	78100.1
	31.28	300	37168.2	53943.1	69222.6	78202.1
	31.3	250	37095.2	54021.1	69071.6	77801.1
	31.32	388	37195.2	54268.1	69383.6	77925.1
	31.34	476	37244.2	54483.1	69183.6	78027.1
	31.36	324	37168.2	54695.1	69337.6	78053.1
	31.38	462	37545.2	54469.1	69486.6	78466.1
	31.4	436	37493.2	54670.1	69658.6	78466.1
	31.42	561	37580.2	54859.1	69750.6	78374.1
	31.44	588	37382.2	55070.1	70088.6	78686.1
	31.46	749	37805.2	54807.1	69824.6	78649.1
	31.48	900	38229.2	55131.1	70297.6	78437.1
	31.5	1139	38194.2	55292.1	70261.6	79011.1
	31.52	1360	38583.2	55911.1	70573.6	79163.1
	31.54	1812	39032.2	56058.1	70473.6	79029.1
	31.56	2413	39983.2	56394.1	70885.6	79401.1
	31.58	2963	40182.2	56606.1	71138.6	79327.1
	31.6	4136	41354.2	57223.1	71423.6	79502.1
	31.62	4900	42179.2	58048.1	71423.6	80114.1
	31.64	6920	42529.2	58207.1	71511.6	79912.1
	31.66	8978	43654.2	58767.1	71736.6	80114.1
	31.68	10751	44308.2	59169.1	71937.6	80114.1
	31.7	13239	45268.2	60120.1	72071.6	80186.1
	31.72	15845	45502.2	61116.1	72063.6	80164.1
	31.74	18496	46807.2	61582.1	72151.6	80353.1
	31.76	20413	45703.2	61849.1	71937.6	80079.1
	31.78	20989	45632.2	62120.1	71945.6	80301.1
	31.8	18803	44264.2	61884.1	72063.6	80479.1
	31.82	16336	43405.2	61884.1	71736.6	80878.1
	31.84	13529	42548.2	61525.1	71875.6	80129.1
	31.86	11503	41320.2	60740.1	71676.6	80479.1
	31.88	8407	40828.2	60078.1	71222.6	79690.1
	31.9	6113	39468.2	59912.1	71460.6	79790.1
	31.92	4024	39297.2	58957.1	70825.6	79723.1
	31.94	2475	38770.2	57908.1	70734.6	79426.1
	31.96	1676	38544.2	57856.1	70650.6	79376.1
	31.98	1511	38030.2	57559.1	70424.6	79029.1
	32	1186	37831.2	56808.1	70511.6	79327.1
	32.02	938	37568.2	56245.1	70412.6	79063.1
	32.04	561	37643.2	56273.1	69771.6	79000.1
	32.06	561	37318.2	55845.1	69787.6	79000.1
	32.08	526	37467.2	55472.1	69633.6	78815.1
	32.1	512	37207.2	55322.1	69434.6	78466.1
	32.12	487	37081.2	55194.1	69608.6	78486.1
	32.14	361	37032.2	54705.1	69559.6	78511.1
	32.16	313	37106.2	54843.1	69175.6	78427.1
	32.18	349	37055.2	54660.1	69137.6	78161.1
	32.2	526	37055.2	54582.1	69162.6	78275.1
	32.22	313	36980.2	54281.1	69100.6	78152.1
	32.24	150	36980.2	54281.1	69047.6	77913.1
	32.26	262	36957.2	54234.1	69162.6	78202.1
	32.28	236	36881.2	54155.1	68797.6	77862.1
	32.3	212	37007.2	54369.1	68961.6	78087.1
	32.32	324	37007.2	54131.1	68912.6	78040.1
	32.34	163	36919.2	54131.1	68749.6	78015.1
	32.36	223	36919.2	54107.1	68699.6	77937.1
	32.38	300	36919.2	53858.1	68623.6	77738.1
	32.4	187	36893.2	53922.1	68611.6	77801.1
	32.42	137	36881.2	54006.1	68661.6	77889.1
	32.44	137	36968.2	53869.1	68709.6	77675.1
	32.46	212	36919.2	53781.1	68584.6	78002.1
	32.48	137	36795.2	53831.1	68584.6	77650.1
	32.5	187	37019.2	53733.1	68584.6	77675.1
	32.52	99	36919.2	53883.1	68648.6	77587.1
	32.54	250	36769.2	53758.1	68524.6	77637.1
	32.56	250	36957.2	53683.1	68499.6	77551.1
	32.58	250	36782.2	53720.1	68611.6	77637.1
	32.6	200	36869.2	53621.1	68524.6	77526.1
	32.62	187	36906.2	53708.1	68459.6	77613.1
	32.64	187	36842.2	53745.1	68485.6	77477.1
	32.66	137	36819.2	53571.1	68584.6	77627.1
	32.68	176	36842.2	53720.1	68549.6	77514.1
	32.7	150	36756.2	53720.1	68485.6	77577.1
	32.72	112	36795.2	53695.1	68411.6	77413.1
	32.74	212	36806.2	53607.1	68436.6	77637.1
	32.76	150	36831.2	53508.1	68423.6	77675.1
	32.78	212	36756.2	53531.1	68361.6	77514.1
	32.8	150	36831.2	53508.1	68636.6	77577.1
	32.82	187	36881.2	53771.1	68584.6	77450.1
	32.84	150	36819.2	53607.1	68436.6	77564.1
	32.86	200	36869.2	53571.1	68561.6	77627.1
	32.88	200	36795.2	53520.1	68510.6	77564.1
	32.9	125	36769.2	53656.1	68448.6	77551.1
	32.92	274	36806.2	53544.1	68535.6	77587.1
	32.94	112	36756.2	53444.1	68459.6	77462.1
	32.96	125	36782.2	53456.1	68372.6	77613.1
	32.98	163	36756.2	53520.1	68472.6	77577.1
	33	200	36831.2	53544.1	68423.6	77402.1
	33.02	112	36806.2	53683.1	68599.6	77388.1
	33.04	176	36769.2	53656.1	68423.6	77477.1
	33.06	86	36744.2	53571.1	68599.6	77600.1
	33.08	137	36806.2	53621.1	68549.6	77477.1
	33.1	137	36819.2	53571.1	68459.6	77551.1
	33.12	150	36881.2	53544.1	68398.6	77501.1
	33.14	212	36842.2	53607.1	68549.6	77450.1
	33.16	176	36806.2	53520.1	68584.6	77675.1
	33.18	187	36842.2	53444.1	68485.6	77627.1
	33.2	187	36756.2	53495.1	68661.6	77650.1
	33.22	250	36869.2	53571.1	68436.6	77413.1
	33.24	250	36831.2	53444.1	68499.6	77514.1
	33.26	223	36769.2	53444.1	68572.6	77402.1
	33.28	212	36694.2	53644.1	68398.6	77587.1
	33.3	236	36806.2	53607.1	68499.6	77489.1
	33.32	176	36806.2	53444.1	68485.6	77551.1
	33.34	176	36831.2	53456.1	68472.6	77402.1
	33.36	236	36756.2	53508.1	68611.6	77388.1
	33.38	150	36795.2	53557.1	68535.6	77462.1
	33.4	212	36806.2	53544.1	68611.6	77462.1
	33.42	137	36906.2	53644.1	68535.6	77539.1
	33.44	262	36744.2	53495.1	68485.6	77749.1
	33.46	187	36919.2	53557.1	68611.6	77664.1
	33.48	236	36869.2	53495.1	68549.6	77450.1
	33.5	125	36769.2	53531.1	68636.6	77577.1
	33.52	62	36819.2	53607.1	68423.6	77539.1
	33.54	112	36819.2	53531.1	68561.6	77790.1
	33.56	250	36795.2	53671.1	68423.6	77790.1
	33.58	262	36842.2	53495.1	68772.6	77713.1
	33.6	187	36806.2	53695.1	68436.6	77627.1
	33.62	200	36906.2	53607.1	68623.6	77703.1
	33.64	176	36869.2	53470.1	68611.6	77664.1
	33.66	112	36769.2	53656.1	68535.6	77728.1
	33.68	187	36881.2	53621.1	68648.6	77749.1
	33.7	250	36806.2	53582.1	68661.6	77827.1
	33.72	163	36919.2	53671.1	68524.6	77878.1
	33.74	262	36906.2	53708.1	68561.6	77961.1
	33.76	176	36855.2	53621.1	68749.6	77664.1
	33.78	223	36893.2	53807.1	68749.6	77961.1
	33.8	200	36881.2	53932.1	68811.6	77937.1
	33.82	250	36906.2	53758.1	68923.6	78100.1
	33.84	287	37019.2	53907.1	68972.6	77738.1
	33.86	223	36957.2	53907.1	68984.6	77978.1
	33.88	236	37068.2	54044.1	69047.6	78015.1
	33.9	200	37044.2	54021.1	69222.6	78350.1
	33.92	150	36855.2	54196.1	69149.6	78312.1
	33.94	236	37044.2	53907.1	69261.6	78175.1
	33.96	250	37068.2	54221.1	69510.6	78551.1
	33.98	236	36994.2	54346.1	69283.6	78061.1
	34	223	37145.2	54355.1	69462.6	78100.1
	34.02	300	37095.2	54418.1	69496.6	78577.1
	34.04	361	37331.2	54705.1	69496.6	78476.1
	34.06	349	37467.2	54597.1	69648.6	78628.1
	34.08	375	37493.2	54695.1	69883.6	78536.1
	34.1	324	37446.2	54631.1	69835.6	78536.1
	34.12	425	37708.2	55171.1	70048.6	78587.1
	34.14	736	37679.2	55059.1	70099.6	78702.1
	34.16	736	38044.2	55508.1	70486.6	79011.1
	34.18	1114	38383.2	55521.1	70333.6	78977.1
	34.2	1388	38572.2	55521.1	70611.6	79139.1
	34.22	1536	39169.2	55944.1	70473.6	79063.1
	34.24	2110	40144.2	56280.1	71000.6	79223.1
	34.26	2816	40643.2	56210.1	70461.6	79314.1
	34.28	3675	41184.2	57393.1	70946.6	79175.1
	34.3	4650	41678.2	57159.1	71201.6	79502.1
	34.32	6261	42703.2	58118.1	71258.6	79690.1
	34.34	7733	43581.2	57943.1	71563.6	79612.1
	34.36	9851	43728.2	58645.1	71258.6	79599.1
	34.38	11745	43961.2	59346.1	70859.6	79502.1
	34.4	14176	44308.2	59306.1	71007.6	79651.1
	34.42	14915	43394.2	59850.1	71358.6	79599.1
	34.44	15454	43405.2	59953.1	71511.6	79810.1
	34.46	13139	42519.2	59747.1	70650.6	79389.1
	34.48	11922	41785.2	59208.1	70825.6	79528.1
	34.5	9192	41209.2	59727.1	70959.6	79579.1
	34.52	7888	40272.2	58986.1	70333.6	79199.1
	34.54	6221	39897.2	58406.1	70309.6	79401.1
	34.56	4274	39008.2	58270.1	70721.6	79175.1
	34.58	3039	38431.2	58004.1	70424.6	79087.1
	34.6	2186	38130.2	56847.1	70449.6	79199.1
	34.62	1314	37831.2	56893.1	69883.6	78729.1
	34.64	802	37818.2	56168.1	70009.6	78926.1
	34.66	686	37530.2	55957.1	69684.6	79000.1
	34.68	774	37493.2	55760.1	69787.6	78739.1
	34.7	313	37508.2	55508.1	69598.6	78713.1
	34.72	388	37232.2	55160.1	69525.6	78613.1
	34.74	449	37195.2	55120.1	69425.6	78466.1
	34.76	436	37232.2	54923.1	69383.6	78476.1
	34.78	262	37095.2	54944.1	69183.6	78551.1
	34.8	361	37095.2	54833.1	69175.6	78289.1
	34.82	223	37095.2	54822.1	69162.6	78350.1
	34.84	287	36994.2	54520.1	68972.6	78326.1
	34.86	274	37044.2	54418.1	69035.6	78403.1
	34.88	274	36932.2	54446.1	69047.6	78215.1
	34.9	236	36957.2	54247.1	68949.6	78374.1
	34.92	300	36994.2	54255.1	69071.6	78202.1
	34.94	300	36855.2	54221.1	69047.6	78224.1
	34.96	223	37019.2	54255.1	68912.6	78100.1
	34.98	187	37007.2	54021.1	68850.6	78275.1
	35	236	36932.2	54006.1	69112.6	77961.1
	35.02	163	36855.2	54320.1	68759.6	78261.1
	35.04	212	36932.2	53932.1	68934.6	78238.1
	35.06	313	37055.2	54056.1	69000.6	78053.1
	35.08	287	36919.2	54021.1	68886.6	78074.1
	35.1	375	36943.2	53831.1	69047.6	77990.1
	35.12	200	36906.2	53984.1	69035.6	78074.1
	35.14	200	36881.2	54143.1	68860.6	78087.1
	35.16	236	37007.2	53943.1	68811.6	77949.1
	35.18	236	36957.2	53858.1	69035.6	78087.1
	35.2	338	36968.2	54006.1	68949.6	78188.1
	35.22	274	36957.2	53943.1	69000.6	77937.1
	35.24	287	37007.2	54021.1	68786.6	78224.1
	35.26	313	37019.2	54056.1	68912.6	78015.1
	35.28	200	37095.2	54056.1	68972.6	78261.1
	35.3	262	37055.2	54033.1	69059.6	78466.1
	35.32	388	36957.2	54072.1	68850.6	78252.1
	35.34	274	37007.2	53984.1	68949.6	78261.1
	35.36	200	36994.2	54021.1	69083.6	78238.1
	35.38	200	36906.2	53907.1	69083.6	78275.1
	35.4	300	36980.2	54281.1	69175.6	78326.1
	35.42	400	36943.2	54155.1	69071.6	78202.1
	35.44	250	36980.2	54196.1	69011.6	78252.1
	35.46	187	37032.2	54255.1	69196.6	78139.1
	35.48	187	36906.2	54255.1	69100.6	78215.1
	35.5	262	37095.2	54221.1	69261.6	78374.1
	35.52	388	37055.2	54234.1	69360.6	78486.1
	35.54	375	37257.2	54209.1	69374.6	78613.1
	35.56	236	37180.2	54483.1	69196.6	78587.1
	35.58	361	37168.2	54446.1	69337.6	78466.1
	35.6	449	37157.2	54469.1	69472.6	78988.1
	35.62	324	37232.2	54558.1	69598.6	79040.1
	35.64	400	37393.2	54670.1	69623.6	78649.1
	35.66	324	37157.2	54597.1	69598.6	78865.1
	35.68	313	37145.2	54771.1	70273.6	78966.1
	35.7	274	37355.2	54680.1	69883.6	79175.1
	35.72	538	37282.2	54833.1	69987.6	79075.1
	35.74	576	37282.2	54880.1	70185.6	78761.1
	35.76	413	37643.2	55194.1	70261.6	79690.1
	35.78	400	37467.2	55194.1	70536.6	79717.1
	35.8	476	37467.2	55257.1	70511.6	79579.1
	35.82	663	37580.2	55205.1	70675.6	79566.1
	35.84	561	37818.2	55484.1	71236.6	79540.1
	35.86	726	37933.2	56154.1	70926.6	79926.1
	35.88	699	38155.2	56134.1	71236.6	79988.1
	35.9	788	38305.2	56423.1	71222.6	80251.1
	35.92	1077	38758.2	56606.1	71563.6	80316.1
	35.94	949	38953.2	56924.1	72000.6	80389.1
	35.96	1526	39330.2	57393.1	72047.6	80561.1
	35.98	1600	39832.2	57559.1	72571.6	80815.1
	36	1876	40580.2	58021.1	72437.6	80949.1
	36.02	2550	41016.2	58397.1	73288.6	80839.1
	36.04	3525	41731.2	59218.1	73527.6	80941.1
	36.06	4539	43190.2	59891.1	72775.6	81449.1
	36.08	5939	43983.2	60545.1	73527.6	81373.1
	36.1	7788	45668.2	61049.1	73981.6	81249.1
	36.12	9470	46921.2	61617.1	73799.6	81723.1
	36.14	11963	49009.2	62638.1	73790.6	82303.1
	36.16	15268	49629.2	63563.1	74594.6	82285.1
	36.18	19478	50632.2	64424.1	74215.6	82451.1
	36.2	24747	51748.2	65154.1	74423.6	82359.1
	36.22	29198	52401.2	65569.1	74264.6	82489.1
	36.24	31818	52432.2	65639.1	74020.6	82554.1
	36.26	34946	51717.2	66006.1	74146.6	82498.1
	36.28	32490	50499.2	66120.1	74274.6	82085.1
	36.3	29177	49163.2	66566.1	73933.6	81827.1
	36.32	24551	47762.2	65850.1	73676.6	81862.1
	36.34	20808	46028.2	65513.1	73389.6	82130.1
	36.36	17523	44923.2	64705.1	73011.6	81898.1
	36.38	13895	43323.2	63537.1	72622.6	81714.1
	36.4	10468	42132.2	62908.1	72673.6	81167.1
	36.42	7014	41311.2	62287.1	72537.6	81216.1
	36.44	4112	40019.2	61005.1	72546.6	81167.1
	36.46	3364	39947.2	60299.1	72024.6	80576.1
	36.48	2286	39508.2	59267.1	71898.6	80799.1
	36.5	1473	39020.2	58881.1	71497.6	80360.1
	36.52	1152	38695.2	58636.1	71423.6	80086.1
	36.54	1012	38130.2	57711.1	71460.6	80100.1
	36.56	1024	37857.2	57096.1	70662.6	80065.1
	36.58	837	37993.2	57223.1	70424.6	79750.1
	36.6	501	37870.2	56808.1	70721.6	79477.1
	36.62	501	37708.2	56459.1	70297.6	79278.1
	36.64	549	37557.2	56569.1	70048.6	79128.1
	36.66	613	37467.2	55696.1	69851.6	79116.1
	36.68	561	37318.2	55429.1	69883.6	79063.1
	36.7	449	37295.2	55620.1	69998.6	78854.1
	36.72	436	37407.2	55160.1	69761.6	79098.1
	36.74	476	37195.2	54923.1	69861.6	78837.1
	36.76	462	37207.2	54933.1	69360.6	78603.1
	36.78	413	37195.2	54730.1	69510.6	78665.1
	36.8	324	37081.2	54781.1	69360.6	78639.1
	36.82	313	37095.2	54469.1	69297.6	78412.1
	36.84	375	36980.2	54597.1	69222.6	78476.1
	36.86	313	37219.2	54446.1	69337.6	78526.1
	36.88	388	37207.2	54333.1	69274.6	78412.1
	36.9	287	36893.2	54268.1	68897.6	78175.1
	36.92	313	36994.2	54247.1	68934.6	78161.1
	36.94	425	36932.2	54234.1	69071.6	78139.1
	36.96	313	36932.2	54095.1	69175.6	78015.1
	36.98	236	36957.2	54056.1	68961.6	78002.1
	37	287	36893.2	53932.1	68860.6	77961.1
	37.02	176	36957.2	53958.1	68860.6	78126.1
	37.04	163	36957.2	53745.1	68972.6	77839.1
	37.06	200	37044.2	53995.1	68871.6	77913.1
	37.08	176	36806.2	53943.1	68772.6	77925.1
	37.1	163	36943.2	53932.1	68673.6	77937.1
	37.12	99	36831.2	53858.1	68661.6	77812.1
	37.14	176	36906.2	53695.1	68549.6	77713.1
	37.16	212	36855.2	53733.1	68673.6	77937.1
	37.18	112	36869.2	53633.1	68636.6	77675.1
	37.2	236	36756.2	53708.1	68499.6	77675.1
	37.22	200	36842.2	53656.1	68535.6	77526.1
	37.24	200	36831.2	53708.1	68699.6	77728.1
	37.26	187	36744.2	53683.1	68709.6	77587.1
	37.28	200	36831.2	53607.1	68459.6	77564.1
	37.3	99	36795.2	53596.1	68510.6	77551.1
	37.32	187	36769.2	53621.1	68561.6	77427.1
	37.34	236	36831.2	53720.1	68448.6	77462.1
	37.36	236	36782.2	53483.1	68423.6	77413.1
	37.38	137	36795.2	53557.1	68472.6	77337.1
	37.4	112	36831.2	53596.1	68372.6	77600.1
	37.42	62	36842.2	53596.1	68535.6	77413.1
	37.44	176	36782.2	53508.1	68510.6	77526.1
	37.46	137	36795.2	53483.1	68384.6	77439.1
	37.48	150	36756.2	53508.1	68323.6	77262.1
	37.5	176	36756.2	53531.1	68499.6	77388.1
	37.52	137	36769.2	53470.1	68436.6	77439.1
	37.54	86	36705.2	53408.1	68423.6	77363.1
	37.56	125	36705.2	53408.1	68384.6	77514.1
	37.58	187	36769.2	53433.1	68398.6	77388.1
	37.6	187	36819.2	53444.1	68259.6	77262.1
	37.62	86	36718.2	53408.1	68323.6	77214.1
	37.64	99	36769.2	53395.1	68485.6	77450.1
	37.66	250	36806.2	53395.1	68372.6	77289.1
	37.68	75	36705.2	53456.1	68273.6	77188.1
	37.7	86	36718.2	53557.1	68336.6	77262.1
	37.72	62	36782.2	53495.1	68297.6	77388.1
	37.74	49	36806.2	53369.1	68336.6	77225.1
	37.76	125	36718.2	53331.1	68472.6	77239.1
	37.78	86	36769.2	53345.1	68372.6	77175.1
	37.8	137	36756.2	53345.1	68285.6	77262.1
	37.82	137	36756.2	53483.1	68347.6	77427.1
	37.84	137	36782.2	53369.1	68285.6	77301.1
	37.86	125	36731.2	53495.1	68235.6	77175.1
	37.88	86	36705.2	53331.1	68310.6	77201.1
	37.9	137	36769.2	53357.1	68273.6	77326.1
	37.92	75	36731.2	53408.1	68384.6	77175.1
	37.94	200	36769.2	53282.1	68285.6	77276.1
	37.96	150	36795.2	53357.1	68297.6	77289.1
	37.98	86	36705.2	53345.1	68297.6	77000.1
	38	163	36782.2	53433.1	68259.6	77188.1
	38.02	125	36756.2	53345.1	68297.6	77188.1
	38.04	112	36655.2	53295.1	68323.6	77175.1
	38.06	86	36756.2	53345.1	68273.6	77175.1
	38.08	112	36694.2	53369.1	68259.6	77101.1
	38.1	125	36782.2	53318.1	68336.6	77113.1
	38.12	62	36694.2	53271.1	68246.6	77088.1
	38.14	112	36795.2	53271.1	68285.6	77188.1
	38.16	176	36769.2	53331.1	68259.6	77289.1
	38.18	125	36668.2	53295.1	68235.6	77262.1
	38.2	150	36718.2	53307.1	68246.6	77175.1
	38.22	163	36718.2	53331.1	68273.6	77239.1
	38.24	125	36769.2	53258.1	68310.6	77051.1
	38.26	75	36718.2	53357.1	68259.6	77250.1
	38.28	112	36731.2	53220.1	68273.6	77239.1
	38.3	150	36668.2	53331.1	68173.6	77175.1
	38.32	150	36744.2	53282.1	68297.6	77077.1
	38.34	75	36756.2	53369.1	68273.6	77301.1
	38.36	75	36744.2	53271.1	68199.6	77239.1
	38.38	137	36756.2	53331.1	68336.6	77239.1
	38.4	125	36756.2	53282.1	68297.6	77077.1
	38.42	99	36718.2	53345.1	68235.6	77175.1
	38.44	112	36756.2	53295.1	68199.6	77239.1
	38.46	99	36705.2	53382.1	68273.6	77124.1
	38.48	212	36681.2	53245.1	68297.6	77113.1
	38.5	49	36731.2	53318.1	68199.6	77151.1
	38.52	125	36744.2	53318.1	68297.6	77163.1
	38.54	99	36756.2	53331.1	68246.6	77124.1
	38.56	112	36705.2	53258.1	68173.6	77137.1
	38.58	75	36668.2	53295.1	68246.6	77038.1
	38.6	137	36731.2	53258.1	68210.6	77137.1
	38.62	86	36769.2	53357.1	68173.6	77137.1
	38.64	137	36694.2	53318.1	68210.6	77214.1
	38.66	163	36668.2	53258.1	68235.6	77124.1
	38.68	125	36705.2	53357.1	68186.6	77124.1
	38.7	112	36655.2	53220.1	68273.6	77151.1
	38.72	223	36681.2	53245.1	68148.6	77175.1
	38.74	99	36681.2	53245.1	68199.6	77163.1
	38.76	36	36756.2	53194.1	68246.6	77225.1
	38.78	137	36731.2	53245.1	68259.6	77064.1
	38.8	99	36769.2	53245.1	68246.6	77051.1
	38.82	86	36681.2	53307.1	68235.6	77101.1
	38.84	86	36731.2	53331.1	68259.6	77201.1
	38.86	125	36756.2	53207.1	68297.6	77124.1
	38.88	75	36731.2	53282.1	68160.6	77064.1
	38.9	112	36782.2	53220.1	68210.6	77124.1
	38.92	176	36731.2	53258.1	68148.6	77101.1
	38.94	112	36681.2	53307.1	68210.6	77151.1
	38.96	86	36756.2	53220.1	68122.6	77038.1
	38.98	75	36718.2	53245.1	68160.6	77113.1
	39	99	36744.2	53271.1	68223.6	77201.1
	39.02	163	36744.2	53258.1	68235.6	77064.1
	39.04	125	36744.2	53232.1	68223.6	77137.1
	39.06	62	36668.2	53220.1	68199.6	77077.1
	39.08	150	36630.2	53258.1	68186.6	77214.1
	39.1	99	36756.2	53245.1	68173.6	77113.1
	39.12	86	36681.2	53232.1	68199.6	77088.1
	39.14	86	36668.2	53282.1	68235.6	77088.1
	39.16	36	36769.2	53307.1	68135.6	77077.1
	39.18	62	36744.2	53245.1	68148.6	77225.1
	39.2	99	36694.2	53157.1	68186.6	77088.1
	39.22	163	36681.2	53181.1	68160.6	77163.1
	39.24	212	36769.2	53258.1	68173.6	77113.1
	39.26	137	36705.2	53220.1	68273.6	77113.1
	39.28	86	36756.2	53194.1	68098.6	77026.1
	39.3	137	36694.2	53245.1	68223.6	77038.1
	39.32	49	36744.2	53307.1	68148.6	77051.1
	39.34	99	36705.2	53232.1	68210.6	77038.1
	39.36	112	36718.2	53258.1	68160.6	77250.1
	39.38	75	36705.2	53245.1	68199.6	77088.1
	39.4	163	36681.2	53220.1	68173.6	77088.1
	39.42	49	36694.2	53207.1	68122.6	77051.1
	39.44	99	36731.2	53220.1	68148.6	77151.1
	39.46	112	36795.2	53345.1	68135.6	77124.1
	39.48	86	36744.2	53207.1	68210.6	77214.1
	39.5	137	36756.2	53232.1	68223.6	77088.1
	39.52	86	36668.2	53207.1	68173.6	77188.1
	39.54	112	36731.2	53271.1	68210.6	77124.1
	39.56	75	36718.2	53232.1	68148.6	77113.1
	39.58	49	36705.2	53282.1	68210.6	77088.1
	39.6	99	36668.2	53207.1	68135.6	77064.1
	39.62	125	36694.2	53271.1	68122.6	77101.1
	39.64	150	36681.2	53131.1	68372.6	77201.1
	39.66	62	36756.2	53207.1	68098.6	77151.1
	39.68	163	36668.2	53295.1	68173.6	77113.1
	39.7	86	36718.2	53271.1	68186.6	77163.1
	39.72	86	36705.2	53245.1	68109.6	77113.1
	39.74	125	36694.2	53194.1	68122.6	77088.1
	39.76	112	36705.2	53170.1	68223.6	77077.1
	39.78	99	36694.2	53307.1	68210.6	77101.1
	39.8	75	36744.2	53170.1	68173.6	77113.1
	39.82	86	36668.2	53258.1	68109.6	77088.1
	39.84	125	36718.2	53220.1	68160.6	77064.1
	39.86	62	36681.2	53245.1	68223.6	77113.1
	39.88	86	36694.2	53220.1	68199.6	77051.1
	39.9	163	36744.2	53245.1	68160.6	77088.1
	39.92	86	36694.2	53220.1	68148.6	77026.1
	39.94	49	36756.2	53295.1	68186.6	77064.1
	39.96	137	36694.2	53232.1	68122.6	77113.1
	39.98	75	36668.2	53194.1	68259.6	77013.1
	40	86	36705.2	53207.1	68148.6	77064.1
	40.02	200	36681.2	53220.1	68223.6	77137.1
	40.04	137	36705.2	53245.1	68199.6	77051.1
	40.06	49	36744.2	53220.1	68199.6	77124.1
	40.08	112	36744.2	53245.1	68223.6	77101.1
	40.1	112	36718.2	53207.1	68148.6	77051.1
	40.12	62	36681.2	53232.1	68135.6	77013.1
	40.14	99	36718.2	53232.1	68173.6	77124.1
	40.16	137	36694.2	53194.1	68173.6	77163.1
	40.18	150	36655.2	53194.1	68160.6	77163.1
	40.2	112	36705.2	53232.1	68135.6	77124.1
	40.22	125	36718.2	53207.1	68135.6	77137.1
	40.24	36	36643.2	53144.1	68109.6	77137.1
	40.26	75	36744.2	53207.1	68297.6	77077.1
	40.28	99	36681.2	53207.1	68186.6	77077.1
	40.3	62	36718.2	53232.1	68173.6	77124.1
	40.32	163	36668.2	53245.1	68135.6	77101.1
	40.34	150	36694.2	53232.1	68148.6	77013.1
	40.36	36	36744.2	53194.1	68135.6	77151.1
	40.38	99	36681.2	53245.1	68235.6	77051.1
	40.4	49	36731.2	53245.1	68199.6	77101.1
	40.42	125	36782.2	53232.1	68186.6	77051.1
	40.44	99	36705.2	53258.1	68210.6	77038.1
	40.46	112	36731.2	53207.1	68173.6	77137.1
	40.48	86	36681.2	53271.1	68210.6	77077.1
	40.5	36	36718.2	53194.1	68199.6	77113.1
	40.52	99	36681.2	53271.1	68148.6	77077.1
	40.54	137	36694.2	53245.1	68173.6	76963.1
	40.56	163	36769.2	53258.1	68148.6	77088.1
	40.58	62	36731.2	53207.1	68235.6	77038.1
	40.6	125	36681.2	53220.1	68135.6	77088.1
	40.62	86	36731.2	53220.1	68173.6	77026.1
	40.64	99	36769.2	53258.1	68085.6	77101.1
	40.66	176	36731.2	53207.1	68135.6	77000.1
	40.68	75	36694.2	53207.1	68122.6	77101.1
	40.7	86	36694.2	53144.1	68122.6	77038.1
	40.72	125	36705.2	53258.1	68186.6	77077.1
	40.74	236	36694.2	53271.1	68135.6	77113.1
	40.76	49	36668.2	53295.1	68122.6	76987.1
	40.78	200	36668.2	53220.1	68085.6	77077.1
	40.8	86	36655.2	53170.1	68135.6	77038.1
	40.82	75	36756.2	53207.1	68135.6	77013.1
	40.84	86	36694.2	53194.1	68122.6	77088.1
	40.86	36	36869.2	53232.1	68135.6	77064.1
	40.88	62	36705.2	53220.1	68173.6	77113.1
	40.9	62	36705.2	53232.1	68173.6	77051.1
	40.92	200	36705.2	53157.1	68173.6	77064.1
	40.94	99	36694.2	53258.1	68135.6	77051.1
	40.96	75	36694.2	53220.1	68135.6	77038.1
	40.98	150	36718.2	53170.1	68109.6	77013.1
	41	112	36694.2	53282.1	68186.6	77000.1
	41.02	86	36718.2	53232.1	68186.6	77038.1
	41.04	125	36705.2	53220.1	68235.6	77038.1
	41.06	86	36694.2	53170.1	68160.6	77113.1
	41.08	125	36668.2	53258.1	68173.6	77064.1
	41.1	112	36731.2	53271.1	68160.6	77026.1
	41.12	137	36668.2	53271.1	68135.6	77038.1
	41.14	112	36731.2	53271.1	68098.6	77038.1
	41.16	125	36694.2	53220.1	68173.6	77175.1
	41.18	62	36668.2	53144.1	68186.6	77000.1
	41.2	62	36694.2	53157.1	68148.6	77051.1
	41.22	112	36718.2	53207.1	68109.6	77064.1
	41.24	125	36681.2	53181.1	68210.6	77038.1
	41.26	86	36731.2	53232.1	68186.6	77137.1
	41.28	36	36694.2	53220.1	68148.6	77124.1
	41.3	86	36655.2	53282.1	68160.6	77113.1
	41.32	86	36630.2	53181.1	68135.6	77026.1
	41.34	163	36694.2	53245.1	68148.6	77101.1
	41.36	86	36705.2	53170.1	68246.6	77038.1
	41.38	112	36694.2	53207.1	68173.6	77163.1
	41.4	36	36694.2	53220.1	68210.6	77026.1
	41.42	112	36731.2	53157.1	68160.6	77051.1
	41.44	99	36681.2	53282.1	68148.6	77026.1
	41.46	62	36681.2	53245.1	68173.6	77051.1
	41.48	49	36681.2	53181.1	68148.6	77026.1
	41.5	75	36681.2	53220.1	68085.6	77101.1
	41.52	75	36681.2	53207.1	68223.6	77026.1
	41.54	125	36705.2	53194.1	68148.6	77137.1
	41.56	99	36668.2	53258.1	68109.6	77038.1
	41.58	112	36655.2	53207.1	68148.6	77064.1
	41.6	125	36681.2	53220.1	68199.6	77026.1
	41.62	112	36731.2	53232.1	68173.6	77064.1
	41.64	125	36655.2	53194.1	68160.6	77214.1
	41.66	86	36643.2	53220.1	68186.6	77101.1
	41.68	36	36668.2	53170.1	68109.6	77113.1
	41.7	75	36744.2	53194.1	68173.6	77038.1
	41.72	176	36643.2	53245.1	68173.6	77064.1
	41.74	49	36795.2	53258.1	68160.6	77000.1
	41.76	112	36694.2	53181.1	68148.6	77124.1
	41.78	75	36731.2	53331.1	68109.6	77051.1
	41.8	99	36694.2	53157.1	68135.6	77064.1
	41.82	112	36831.2	53157.1	68210.6	77137.1
	41.84	137	36718.2	53207.1	68122.6	77000.1
	41.86	75	36718.2	53157.1	68160.6	77101.1
	41.88	112	36643.2	53207.1	68122.6	77088.1
	41.9	86	36655.2	53232.1	68160.6	77026.1
	41.92	75	36655.2	53232.1	68173.6	77113.1
	41.94	125	36668.2	53207.1	68122.6	77064.1
	41.96	99	36744.2	53207.1	68160.6	77101.1
	41.98	112	36782.2	53271.1	68085.6	77038.1
	42	36	36705.2	53232.1	68310.6	77088.1
	42.02	62	36731.2	53170.1	68160.6	77013.1
	42.04	99	36668.2	53194.1	68223.6	77088.1
	42.06	125	36705.2	53220.1	68173.6	77064.1
	42.08	75	36718.2	53207.1	68186.6	77077.1
	42.1	112	36681.2	53220.1	68098.6	77077.1
	42.12	137	36718.2	53157.1	68072.6	77051.1
	42.14	99	36705.2	53220.1	68085.6	77051.1
	42.16	62	36694.2	53207.1	68173.6	77064.1
	42.18	99	36668.2	53220.1	68135.6	77013.1
	42.2	112	36731.2	53170.1	68085.6	77038.1
	42.22	75	36731.2	53232.1	68223.6	77064.1
	42.24	112	36655.2	53144.1	68199.6	77101.1
	42.26	99	36694.2	53194.1	68160.6	77137.1
	42.28	86	36744.2	53258.1	68135.6	77013.1
	42.3	49	36756.2	53194.1	68160.6	77000.1
	42.32	62	36718.2	53144.1	68135.6	77038.1
	42.34	99	36744.2	53207.1	68235.6	77026.1
	42.36	112	36668.2	53258.1	68160.6	77088.1
	42.38	125	36718.2	53194.1	68109.6	76987.1
	42.4	86	36705.2	53194.1	68122.6	77064.1
	42.42	125	36668.2	53207.1	68210.6	77077.1
	42.44	86	36643.2	53194.1	68199.6	77051.1
	42.46	112	36731.2	53258.1	68173.6	77026.1
	42.48	62	36694.2	53258.1	68148.6	77026.1
	42.5	75	36705.2	53220.1	68210.6	77038.1
	42.52	49	36756.2	53220.1	68109.6	77038.1
	42.54	75	36718.2	53207.1	68186.6	77124.1
	42.56	176	36668.2	53220.1	68259.6	77151.1
	42.58	62	36630.2	53181.1	68148.6	77000.1
	42.6	86	36744.2	53245.1	68173.6	77064.1
	42.62	75	36681.2	53220.1	68072.6	77026.1
	42.64	112	36668.2	53207.1	68122.6	77038.1
	42.66	125	36769.2	53207.1	68199.6	77124.1
	42.68	86	36718.2	53181.1	68210.6	77026.1
	42.7	137	36694.2	53271.1	68210.6	77026.1
	42.72	75	36718.2	53245.1	68098.6	77051.1
	42.74	86	36668.2	53194.1	68160.6	77064.1
	42.76	99	36744.2	53232.1	68109.6	77051.1
	42.78	99	36705.2	53194.1	68148.6	77101.1
	42.8	24	36705.2	53194.1	68186.6	77038.1
	42.82	75	36744.2	53181.1	68210.6	77013.1
	42.84	62	36705.2	53194.1	68122.6	77051.1
	42.86	62	36694.2	53207.1	68173.6	77026.1
	42.88	62	36668.2	53220.1	68173.6	77113.1
	42.9	112	36694.2	53232.1	68122.6	77101.1
	42.92	75	36655.2	53170.1	68160.6	77013.1
	42.94	86	36694.2	53220.1	68173.6	77013.1
	42.96	112	36731.2	53207.1	68135.6	77088.1
	42.98	99	36718.2	53170.1	68160.6	77088.1
	43	75	36643.2	53194.1	68109.6	77013.1
	43.02	187	36681.2	53220.1	68122.6	77064.1
	43.04	62	36668.2	53271.1	68135.6	77051.1
	43.06	86	36769.2	53232.1	68199.6	77113.1
	43.08	62	36694.2	53170.1	68186.6	77013.1
	43.1	75	36681.2	53220.1	68148.6	77088.1
	43.12	0	36705.2	53157.1	68072.6	77038.1
	43.14	62	36756.2	53220.1	68098.6	77013.1
	43.16	75	36668.2	53194.1	68160.6	77026.1
	43.18	137	36718.2	53271.1	68148.6	77064.1
	43.2	150	36694.2	53245.1	68098.6	77026.1
	43.22	75	36668.2	53232.1	68199.6	77137.1
	43.24	112	36744.2	53144.1	68122.6	77124.1
	43.26	36	36681.2	53232.1	68148.6	77013.1
	43.28	99	36718.2	53295.1	68186.6	77077.1
	43.3	86	36782.2	53258.1	68122.6	77038.1
	43.32	36	36705.2	53194.1	68098.6	77113.1
	43.34	125	36681.2	53181.1	68148.6	77077.1
	43.36	137	36655.2	53220.1	68285.6	77077.1
	43.38	62	36705.2	53232.1	68122.6	77064.1
	43.4	125	36655.2	53119.1	68160.6	77113.1
	43.42	62	36731.2	53194.1	68223.6	77013.1
	43.44	62	36744.2	53271.1	68160.6	77124.1
	43.46	99	36681.2	53232.1	68135.6	77088.1
	43.48	125	36694.2	53181.1	68135.6	77026.1
	43.5	75	36718.2	53194.1	68122.6	77163.1
	43.52	125	36694.2	53170.1	68109.6	77101.1
	43.54	86	36694.2	53181.1	68199.6	77051.1
	43.56	75	36694.2	53232.1	68122.6	77038.1
	43.58	62	36655.2	53181.1	68199.6	77088.1
	43.6	86	36744.2	53232.1	68160.6	76987.1
	43.62	86	36668.2	53245.1	68223.6	77064.1
	43.64	99	36756.2	53207.1	68135.6	77026.1
	43.66	150	36718.2	53220.1	68235.6	77151.1
	43.68	75	36705.2	53295.1	68148.6	77101.1
	43.7	112	36744.2	53207.1	68109.6	77113.1
	43.72	125	36831.2	53258.1	68160.6	77137.1
	43.74	99	36694.2	53245.1	68098.6	77088.1
	43.76	125	36619.2	53232.1	68135.6	77000.1
	43.78	75	36694.2	53245.1	68148.6	76976.1
	43.8	112	36655.2	53282.1	68135.6	77124.1
	43.82	62	36756.2	53258.1	68122.6	77077.1
	43.84	112	36705.2	53258.1	68122.6	77026.1
	43.86	99	36744.2	53245.1	68173.6	77088.1
	43.88	86	36756.2	53207.1	68223.6	77077.1
	43.9	86	36668.2	53194.1	68173.6	77038.1
	43.92	62	36769.2	53194.1	68122.6	77038.1
	43.94	112	36718.2	53258.1	68186.6	77064.1
	43.96	86	36655.2	53170.1	68223.6	76963.1
	43.98	62	36694.2	53194.1	68122.6	77088.1
	44	36	36744.2	53271.1	68186.6	77026.1
	44.02	49	36681.2	53232.1	68246.6	77000.1
	44.04	125	36718.2	53271.1	68109.6	77064.1
	44.06	99	36681.2	53271.1	68148.6	77051.1
	44.08	24	36731.2	53144.1	68173.6	77077.1
	44.1	125	36718.2	53258.1	68173.6	77026.1
	44.12	112	36718.2	53181.1	68223.6	77101.1
	44.14	150	36681.2	53194.1	68122.6	77113.1
	44.16	112	36694.2	53245.1	68135.6	77124.1
	44.18	86	36668.2	53194.1	68135.6	77077.1
	44.2	24	36655.2	53194.1	68122.6	77124.1
	44.22	62	36705.2	53271.1	68235.6	77064.1
	44.24	163	36681.2	53245.1	68109.6	77077.1
	44.26	163	36705.2	53232.1	68135.6	77064.1
	44.28	125	36694.2	53170.1	68173.6	77077.1
	44.3	49	36731.2	53181.1	68210.6	77077.1
	44.32	75	36694.2	53258.1	68109.6	77000.1
	44.34	49	36681.2	53232.1	68210.6	77051.1
	44.36	187	36630.2	53232.1	68199.6	77077.1
	44.38	36	36731.2	53170.1	68160.6	77101.1
	44.4	49	36731.2	53220.1	68235.6	77051.1
	44.42	86	36643.2	53157.1	68148.6	77101.1
	44.44	137	36731.2	53232.1	68109.6	77026.1
	44.46	62	36681.2	53232.1	68160.6	77064.1
	44.48	150	36705.2	53258.1	68186.6	77151.1
	44.5	49	36705.2	53245.1	68223.6	77026.1
	44.52	86	36756.2	53207.1	68135.6	77077.1
	44.54	75	36668.2	53282.1	68186.6	77124.1
	44.56	112	36731.2	53207.1	68122.6	77013.1
	44.58	125	36705.2	53220.1	68173.6	77077.1
	44.6	11	36718.2	53207.1	68186.6	77113.1
	44.62	86	36718.2	53194.1	68109.6	77101.1
	44.64	75	36681.2	53194.1	68199.6	77051.1
	44.66	86	36681.2	53207.1	68210.6	77101.1
	44.68	163	36744.2	53258.1	68235.6	76987.1
	44.7	150	36694.2	53220.1	68098.6	76987.1
	44.72	86	36744.2	53157.1	68173.6	77077.1
	44.74	62	36744.2	53220.1	68186.6	77077.1
	44.76	86	36705.2	53207.1	68210.6	77088.1
	44.78	86	36705.2	53194.1	68122.6	77013.1
	44.8	99	36744.2	53220.1	68122.6	77013.1
	44.82	75	36718.2	53245.1	68160.6	77013.1
	44.84	150	36731.2	53194.1	68186.6	77026.1
	44.86	24	36705.2	53170.1	68122.6	77151.1
	44.88	99	36756.2	53194.1	68223.6	77038.1
	44.9	112	36744.2	53245.1	68199.6	77038.1
	44.92	49	36619.2	53181.1	68173.6	77088.1
	44.94	125	36795.2	53220.1	68173.6	77064.1
	44.96	150	36731.2	53232.1	68135.6	77000.1
[truncated: 1,751 more rows]

## Sheet: Supplementary Figure S7
Supplementary Figure S7	time	Yield	time	Yield	time	Yield	time	Yield
	0	0	4	0	8	0	12	0
	1	0.53	5	0.57	9	0.47	13	0.44
	2	0.64	6	0.66	10	0.62	14	0.6
	3	0.75	7	0.76	11	0.73	15	0.67
	4	0.8	8	0.82	12	0.79	16	0.73

## Sheet: Supplementary Figure S8
Supplementary Figure S8	X	Y	Y
	5	451.888	3923.06
	5.08	465.888	3891.06
	5.16	437.888	3903.06
	5.24	435.888	3923.06
	5.32	451.888	3903.06
	5.4	459.888	3901.06
	5.48	447.888	3895.06
	5.56	435.888	3879.06
	5.64	423.888	3909.06
	5.72	439.888	3875.06
	5.8	459.888	3895.06
	5.88	447.888	3895.06
	5.96	461.888	3897.06
	6.04	427.888	3871.06
	6.12	435.888	3889.06
	6.2	417.888	3873.06
	6.28	423.888	3885.06
	6.36	435.888	3887.06
	6.44	435.888	3887.06
	6.52	415.888	3883.06
	6.6	435.888	3875.06
	6.68	437.888	3895.06
	6.76	423.888	3869.06
	6.84	431.888	3867.06
	6.92	417.888	3891.06
	7	427.888	3877.06
	7.08	427.888	3901.06
	7.16	421.888	3885.06
	7.24	429.888	3865.06
	7.32	417.888	3873.06
	7.4	417.888	3863.06
	7.48	417.888	3877.06
	7.56	407.888	3873.06
	7.64	419.888	3879.06
	7.72	425.888	3857.06
	7.8	431.888	3879.06
	7.88	407.888	3863.06
	7.96	407.888	3865.06
	8.04	425.888	3881.06
	8.12	415.888	3867.06
	8.2	405.888	3879.06
	8.28	407.888	3869.06
	8.36	399.888	3867.06
	8.44	407.888	3861.06
	8.52	393.888	3875.06
	8.6	401.888	3859.06
	8.68	411.888	3875.06
	8.76	409.888	3877.06
	8.84	413.888	3859.06
	8.92	401.888	3863.06
	9	401.888	3869.06
	9.08	421.888	3869.06
	9.16	409.888	3865.06
	9.24	405.888	3859.06
	9.32	405.888	3845.06
	9.4	411.888	3869.06
	9.48	411.888	3871.06
	9.56	405.888	3857.06
	9.64	395.888	3869.06
	9.72	417.888	3873.06
	9.8	421.888	3857.06
	9.88	401.888	3861.06
	9.96	415.888	3859.06
	10.04	399.888	3855.06
	10.12	413.888	3853.06
	10.2	397.888	3865.06
	10.28	411.888	3861.06
	10.36	413.888	3865.06
	10.44	391.888	3839.06
	10.52	377.888	3853.06
	10.6	407.888	3861.06
	10.68	399.888	3847.06
	10.76	405.888	3851.06
	10.84	377.888	3847.06
	10.92	415.888	3839.06
	11	409.888	3841.06
	11.08	397.888	3851.06
	11.16	401.888	3839.06
	11.24	393.888	3843.06
	11.32	395.888	3861.06
	11.4	403.888	3841.06
	11.48	401.888	3839.06
	11.56	399.888	3849.06
	11.64	403.888	3851.06
	11.72	385.888	3855.06
	11.8	383.888	3833.06
	11.88	391.888	3853.06
	11.96	389.888	3859.06
	12.04	395.888	3837.06
	12.12	397.888	3855.06
	12.2	399.888	3859.06
	12.28	401.888	3835.06
	12.36	377.888	3863.06
	12.44	421.888	3841.06
	12.52	381.888	3845.06
	12.6	401.888	3861.06
	12.68	389.888	3847.06
	12.76	391.888	3845.06
	12.84	379.888	3843.06
	12.92	391.888	3843.06
	13	405.888	3835.06
	13.08	399.888	3841.06
	13.16	389.888	3855.06
	13.24	399.888	3849.06
	13.32	393.888	3849.06
	13.4	395.888	3853.06
	13.48	389.888	3849.06
	13.56	389.888	3869.06
	13.64	393.888	3859.06
	13.72	385.888	3851.06
	13.8	405.888	3869.06
	13.88	393.888	3851.06
	13.96	403.888	3841.06
	14.04	399.888	3849.06
	14.12	391.888	3833.06
	14.2	385.888	3845.06
	14.28	401.888	3843.06
	14.36	393.888	3861.06
	14.44	407.888	3859.06
	14.52	403.888	3837.06
	14.6	405.888	3859.06
	14.68	387.888	3839.06
	14.76	393.888	3839.06
	14.84	387.888	3837.06
	14.92	383.888	3855.06
	15	399.888	3865.06
	15.08	403.888	3841.06
	15.16	393.888	3851.06
	15.24	411.888	3855.06
	15.32	389.888	3865.06
	15.4	409.888	3853.06
	15.48	389.888	3839.06
	15.56	389.888	3841.06
	15.64	395.888	3863.06
	15.72	403.888	3855.06
	15.8	413.888	3863.06
	15.88	387.888	3843.06
	15.96	393.888	3867.06
	16.04	387.888	3851.06
	16.12	397.888	3863.06
	16.2	389.888	3851.06
	16.28	403.888	3859.06
	16.36	395.888	3853.06
	16.44	379.888	3861.06
	16.52	409.888	3869.06
	16.6	387.888	3853.06
	16.68	393.888	3855.06
	16.76	417.888	3873.06
	16.84	393.888	3867.06
	16.92	405.888	3867.06
	17	407.888	3867.06
	17.08	397.888	3853.06
	17.16	409.888	3857.06
	17.24	405.888	3865.06
	17.32	403.888	3853.06
	17.4	407.888	3873.06
	17.48	403.888	3857.06
	17.56	407.888	3871.06
	17.64	395.888	3863.06
	17.72	417.888	3853.06
	17.8	401.888	3863.06
	17.88	411.888	3857.06
	17.96	397.888	3877.06
	18.04	409.888	3877.06
	18.12	401.888	3865.06
	18.2	411.888	3871.06
	18.28	413.888	3853.06
	18.36	397.888	3863.06
	18.44	415.888	3865.06
	18.52	407.888	3869.06
	18.6	417.888	3869.06
	18.68	423.888	3857.06
	18.76	407.888	3867.06
	18.84	409.888	3879.06
	18.92	413.888	3869.06
	19	409.888	3861.06
	19.08	411.888	3889.06
	19.16	413.888	3877.06
	19.24	425.888	3871.06
	19.32	399.888	3869.06
	19.4	397.888	3885.06
	19.48	409.888	3879.06
	19.56	403.888	3875.06
	19.64	409.888	3871.06
	19.72	415.888	3863.06
	19.8	411.888	3869.06
	19.88	409.888	3871.06
	19.96	419.888	3881.06
	20.04	401.888	3889.06
	20.12	395.888	3881.06
	20.2	407.888	3873.06
	20.28	423.888	3879.06
	20.36	425.888	3883.06
	20.44	411.888	3887.06
	20.52	423.888	3883.06
	20.6	417.888	3905.06
	20.68	423.888	3891.06
	20.76	413.888	3863.06
	20.84	433.888	3897.06
	20.92	419.888	3885.06
	21	405.888	3883.06
	21.08	423.888	3867.06
	21.16	415.888	3911.06
	21.24	425.888	3885.06
	21.32	419.888	3891.06
	21.4	423.888	3895.06
	21.48	425.888	3895.06
	21.56	429.888	3867.06
	21.64	417.888	3877.06
	21.72	443.888	3877.06
	21.8	417.888	3883.06
	21.88	437.888	3887.06
	21.96	425.888	3877.06
	22.04	433.888	3877.06
	22.12	425.888	3899.06
	22.2	425.888	3875.06
	22.28	427.888	3877.06
	22.36	429.888	3875.06
	22.44	433.888	3877.06
	22.52	439.888	3865.06
	22.6	425.888	3887.06
	22.68	431.888	3917.06
	22.76	423.888	3905.06
	22.84	429.888	3903.06
	22.92	433.888	3891.06
	23	407.888	3883.06
	23.08	421.888	3879.06
	23.16	431.888	3907.06
	23.24	427.888	3889.06
	23.32	433.888	3901.06
	23.4	435.888	3887.06
	23.48	421.888	3905.06
	23.56	447.888	3897.06
	23.64	423.888	3883.06
	23.72	435.888	3871.06
	23.8	425.888	3893.06
	23.88	431.888	3903.06
	23.96	435.888	3887.06
	24.04	413.888	3909.06
	24.12	413.888	3901.06
	24.2	437.888	3889.06
	24.28	423.888	3901.06
	24.36	427.888	3889.06
	24.44	431.888	3879.06
	24.52	423.888	3897.06
	24.6	425.888	3873.06
	24.68	435.888	3897.06
	24.76	427.888	3903.06
	24.84	427.888	3883.06
	24.92	427.888	3893.06
	25	435.888	3901.06
	25.08	435.888	3889.06
	25.16	427.888	3895.06
	25.24	419.888	3889.06
	25.32	437.888	3893.06
	25.4	415.888	3881.06
	25.48	427.888	3877.06
	25.56	439.888	3865.06
	25.64	419.888	3893.06
	25.72	417.888	3893.06
	25.8	431.888	3889.06
	25.88	421.888	3885.06
	25.96	415.888	3899.06
	26.04	417.888	3877.06
	26.12	427.888	3897.06
	26.2	423.888	3905.06
	26.28	431.888	3865.06
	26.36	423.888	3885.06
	26.44	423.888	3859.06
	26.52	437.888	3877.06
	26.6	427.888	3895.06
	26.68	451.888	3875.06
	26.76	431.888	3879.06
	26.84	429.888	3897.06
	26.92	423.888	3865.06
	27	417.888	3895.06
	27.08	425.888	3889.06
	27.16	453.888	3867.06
	27.24	411.888	3875.06
	27.32	419.888	3885.06
	27.4	417.888	3891.06
	27.48	433.888	3877.06
	27.56	423.888	3881.06
	27.64	423.888	3885.06
	27.72	431.888	3885.06
	27.8	419.888	3907.06
	27.88	423.888	3875.06
	27.96	443.888	3905.06
	28.04	411.888	3889.06
	28.12	419.888	3875.06
	28.2	425.888	3893.06
	28.28	417.888	3897.06
	28.36	421.888	3879.06
	28.44	425.888	3893.06
	28.52	415.888	3873.06
	28.6	425.888	3879.06
	28.68	421.888	3879.06
	28.76	429.888	3893.06
	28.84	431.888	3885.06
	28.92	429.888	3889.06
	29	413.888	3893.06
	29.08	423.888	3879.06
	29.16	413.888	3863.06
	29.24	433.888	3897.06
	29.32	421.888	3891.06
	29.4	419.888	3871.06
	29.48	427.888	3867.06
	29.56	415.888	3861.06
	29.64	433.888	3883.06
	29.72	409.888	3887.06
	29.8	421.888	3873.06
	29.88	401.888	3887.06
	29.96	429.888	3879.06
	30.04	413.888	3893.06
	30.12	415.888	3881.06
	30.2	423.888	3875.06
	30.28	453.888	3895.06
	30.36	445.888	3901.06
	30.44	445.888	3895.06
	30.52	437.888	3895.06
	30.6	437.888	3909.06
	30.68	435.888	3913.06
	30.76	441.888	3917.06
	30.84	467.888	3929.06
	30.92	455.888	3951.06
	31	449.888	3945.06
	31.08	489.888	3979.06
	31.16	525.888	4035.06
	31.24	551.888	4075.06
	31.32	587.888	4205.06
	31.4	729.888	4335.06
	31.48	885.888	4617.06
	31.56	1177.89	5049.06
	31.64	1763.89	5819.06
	31.72	2269.89	6043.06
	31.8	2633.89	5701.06
	31.88	2093.89	5129.06
	31.96	1543.89	4659.06
	32.04	1063.89	4379.06
	32.12	787.888	4193.06
	32.2	643.888	4111.06
	32.28	579.888	4055.06
	32.36	521.888	3997.06
	32.44	535.888	3965.06
	32.52	493.888	3973.06
	32.6	507.888	3953.06
	32.68	479.888	3985.06
	32.76	473.888	3963.06
	32.84	485.888	3917.06
	32.92	451.888	3933.06
	33	441.888	3939.06
	33.08	461.888	3925.06
	33.16	451.888	3941.06
	33.24	443.888	3929.06
	33.32	469.888	3919.06
	33.4	443.888	3945.06
	33.48	449.888	3937.06
	33.56	445.888	3969.06
	33.64	485.888	3965.06
	33.72	471.888	4009.06
	33.8	527.888	4029.06
	33.88	541.888	4111.06
	33.96	581.888	4119.06
	34.04	667.888	4295.06
	34.12	771.888	4509.06
	34.2	1077.89	4877.06
	34.28	1479.89	5403.06
	34.36	1909.89	5593.06
	34.44	2143.89	5367.06
	34.52	1811.89	4969.06
	34.6	1251.89	4553.06
	34.68	937.888	4323.06
	34.76	765.888	4195.06
	34.84	625.888	4103.06
	34.92	589.888	4093.06
	35	561.888	4079.06
	35.08	527.888	4027.06
	35.16	559.888	4011.06
	35.24	527.888	4051.06
	35.32	529.888	4045.06
	35.4	567.888	4081.06
	35.48	599.888	4135.06
	35.56	637.888	4169.06
	35.64	685.888	4247.06
	35.72	761.888	4419.06
	35.8	803.888	4607.06
	35.88	1055.89	4867.06
	35.96	1413.89	5391.06
	36.04	1973.89	6101.06
	36.12	2835.89	7011.06
	36.2	3687.89	7403.06
	36.28	3855.89	6979.06
	36.36	3175.89	6113.06
	36.44	2351.89	5387.06
	36.52	1575.89	4817.06
	36.6	1143.89	4513.06
	36.68	889.888	4361.06
	36.76	739.888	4191.06
	36.84	661.888	4087.06
	36.92	585.888	4077.06
	37	547.888	4019.06
	37.08	489.888	3985.06
	37.16	491.888	3945.06
	37.24	457.888	3933.06
	37.32	451.888	3895.06
	37.4	431.888	3899.06
	37.48	417.888	3895.06
	37.56	419.888	3881.06
	37.64	407.888	3865.06
	37.72	421.888	3877.06
	37.8	403.888	3877.06
	37.88	411.888	3873.06
	37.96	395.888	3845.06
	38.04	389.888	3841.06
	38.12	391.888	3859.06
	38.2	393.888	3853.06
	38.28	385.888	3845.06
	38.36	387.888	3827.06
	38.44	407.888	3843.06
	38.52	387.888	3851.06
	38.6	385.888	3841.06
	38.68	385.888	3837.06
	38.76	373.888	3829.06
	38.84	385.888	3843.06
	38.92	377.888	3827.06
	39	383.888	3833.06
	39.08	379.888	3841.06
	39.16	373.888	3815.06
	39.24	367.888	3827.06
	39.32	375.888	3823.06
	39.4	383.888	3837.06
	39.48	379.888	3821.06
	39.56	377.888	3833.06
	39.64	367.888	3837.06
	39.72	373.888	3835.06
	39.8	369.888	3819.06
	39.88	385.888	3819.06
	39.96	377.888	3823.06
	40.04	377.888	3819.06
	40.12	375.888	3821.06
	40.2	367.888	3821.06
	40.28	371.888	3827.06
	40.36	381.888	3839.06
	40.44	373.888	3813.06
	40.52	383.888	3821.06
	40.6	369.888	3817.06
	40.68	377.888	3829.06
	40.76	377.888	3819.06
	40.84	357.888	3811.06
	40.92	361.888	3827.06
	41	369.888	3825.06
	41.08	375.888	3831.06
	41.16	369.888	3809.06
	41.24	379.888	3825.06
	41.32	369.888	3823.06
	41.4	371.888	3817.06
	41.48	371.888	3833.06
	41.56	369.888	3815.06
	41.64	363.888	3825.06
	41.72	365.888	3823.06
	41.8	371.888	3827.06
	41.88	375.888	3831.06
	41.96	365.888	3823.06
	42.04	379.888	3813.06
	42.12	367.888	3835.06
	42.2	371.888	3835.06
	42.28	369.888	3819.06
	42.36	399.888	3827.06
	42.44	363.888	3801.06
	42.52	369.888	3831.06
	42.6	367.888	3813.06
	42.68	377.888	3819.06
	42.76	371.888	3847.06
	42.84	373.888	3827.06
	42.92	365.888	3815.06
	43	373.888	3821.06
	43.08	371.888	3813.06
	43.16	381.888	3823.06
	43.24	357.888	3817.06
	43.32	361.888	3821.06
	43.4	369.888	3825.06
	43.48	353.888	3823.06
	43.56	365.888	3825.06
	43.64	365.888	3811.06
	43.72	355.888	3817.06
	43.8	367.888	3821.06
	43.88	375.888	3807.06
	43.96	377.888	3813.06
	44.04	369.888	3817.06
	44.12	373.888	3819.06
	44.2	365.888	3807.06
	44.28	375.888	3823.06
	44.36	369.888	3811.06
	44.44	371.888	3815.06
	44.52	369.888	3825.06
	44.6	389.888	3825.06
	44.68	385.888	3821.06
	44.76	369.888	3827.06
	44.84	369.888	3823.06
	44.92	367.888	3815.06
	45	387.888	3815.06
	45.08	375.888	3821.06
	45.16	363.888	3817.06
	45.24	373.888	3833.06
	45.32	379.888	3833.06
	45.4	367.888	3825.06
	45.48	375.888	3837.06
	45.56	383.888	3825.06
	45.64	375.888	3851.06
	45.72	383.888	3839.06
	45.8	383.888	3845.06
	45.88	393.888	3829.06
	45.96	387.888	3821.06
	46.04	371.888	3835.06
	46.12	393.888	3837.06
	46.2	377.888	3847.06
	46.28	395.888	3839.06
	46.36	385.888	3859.06
	46.44	395.888	3865.06
	46.52	411.888	3869.06
	46.6	409.888	3873.06
	46.68	415.888	3895.06
	46.76	423.888	3903.06
	46.84	437.888	3911.06
	46.92	473.888	3931.06
	47	469.888	3953.06
	47.08	533.888	4003.06
	47.16	533.888	4049.06
	47.24	617.888	4127.06
	47.32	691.888	4257.06
	47.4	809.888	4335.06
	47.48	991.888	4465.06
	47.56	1015.89	4341.06
	47.64	957.888	4335.06
	47.72	823.888	4223.06
	47.8	687.888	4121.06
	47.88	625.888	4059.06
	47.96	551.888	3983.06
	48.04	497.888	3965.06
	48.12	463.888	3927.06
	48.2	469.888	3899.06
	48.28	425.888	3875.06
	48.36	433.888	3905.06
	48.44	417.888	3867.06
	48.52	427.888	3873.06
	48.6	401.888	3849.06
	48.68	395.888	3843.06
	48.76	387.888	3837.06
	48.84	399.888	3839.06
	48.92	385.888	3833.06
	49	375.888	3839.06
	49.08	391.888	3845.06
	49.16	403.888	3837.06
	49.24	381.888	3835.06
	49.32	379.888	3841.06
	49.4	385.888	3829.06
	49.48	383.888	3823.06
	49.56	377.888	3825.06
	49.64	383.888	3813.06
	49.72	371.888	3821.06
	49.8	371.888	3827.06
	49.88	391.888	3821.06
	49.96	363.888	3817.06
	50.04	367.888	3829.06
	50.12	375.888	3819.06
	50.2	363.888	3825.06
	50.28	373.888	3819.06
	50.36	355.888	3831.06
	50.44	373.888	3839.06
	50.52	365.888	3819.06
	50.6	369.888	3823.06
	50.68	357.888	3821.06
	50.76	367.888	3805.06
	50.84	373.888	3821.06
	50.92	383.888	3819.06
	51	361.888	3829.06
	51.08	383.888	3819.06
	51.16	373.888	3813.06
	51.24	383.888	3801.06
	51.32	383.888	3815.06
	51.4	369.888	3819.06
	51.48	363.888	3813.06
	51.56	359.888	3813.06
	51.64	375.888	3813.06
	51.72	361.888	3835.06
	51.8	375.888	3813.06
	51.88	371.888	3821.06
	51.96	367.888	3817.06
	52.04	371.888	3819.06
	52.12	361.888	3821.06
	52.2	377.888	3829.06
	52.28	377.888	3815.06
	52.36	371.888	3831.06
	52.44	365.888	3819.06
	52.52	375.888	3815.06
	52.6	381.888	3825.06
	52.68	357.888	3823.06
	52.76	371.888	3823.06
	52.84	367.888	3825.06
	52.92	365.888	3819.06
	53	377.888	3831.06
	53.08	363.888	3809.06
	53.16	367.888	3813.06
	53.24	373.888	3827.06
	53.32	363.888	3821.06
	53.4	379.888	3825.06
	53.48	377.888	3819.06
	53.56	369.888	3829.06
	53.64	375.888	3831.06
	53.72	369.888	3825.06
	53.8	381.888	3821.06
	53.88	379.888	3829.06
	53.96	389.888	3819.06
	54.04	379.888	3821.06
	54.12	373.888	3829.06
	54.2	367.888	3825.06
	54.28	369.888	3825.06
	54.36	377.888	3835.06
	54.44	399.888	3811.06
	54.52	365.888	3841.06
	54.6	381.888	3833.06
	54.68	383.888	3829.06
	54.76	371.888	3829.06
	54.84	393.888	3833.06
	54.92	379.888	3825.06
	55	381.888	3827.06
	55.08	379.888	3833.06
	55.16	403.888	3841.06
	55.24	395.888	3845.06
	55.32	393.888	3847.06
	55.4	397.888	3857.06
	55.48	399.888	3871.06
	55.56	399.888	3859.06
	55.64	397.888	3855.06
	55.72	415.888	3867.06
	55.8	413.888	3883.06
	55.88	451.888	3915.06
	55.96	459.888	3937.06
	56.04	483.888	3993.06
	56.12	515.888	4049.06
	56.2	585.888	4123.06
	56.28	715.888	4269.06
	56.36	877.888	4553.06
	56.44	1167.89	4847.06
	56.52	1645.89	5201.06
	56.6	1837.89	5099.06
	56.68	1721.89	4959.06
	56.76	1505.89	4663.06
	56.84	1097.89	4373.06
	56.92	795.888	4161.06
	57	651.888	4089.06
	57.08	543.888	4001.06
	57.16	509.888	3949.06
	57.24	471.888	3941.06
	57.32	445.888	3905.06
	57.4	425.888	3885.06
	57.48	407.888	3893.06
	57.56	413.888	3865.06
	57.64	403.888	3857.06
	57.72	415.888	3863.06
	57.8	391.888	3849.06
	57.88	397.888	3845.06
	57.96	393.888	3837.06
	58.04	383.888	3823.06
	58.12	367.888	3849.06
	58.2	379.888	3829.06
	58.28	393.888	3839.06
	58.36	379.888	3851.06
	58.44	385.888	3837.06
	58.52	377.888	3843.06
	58.6	389.888	3835.06
	58.68	385.888	3837.06
	58.76	375.888	3817.06
	58.84	383.888	3829.06
	58.92	389.888	3825.06
	59	387.888	3825.06
	59.08	375.888	3821.06
	59.16	363.888	3835.06
	59.24	379.888	3829.06
	59.32	393.888	3835.06
	59.4	393.888	3831.06
	59.48	375.888	3825.06
	59.56	379.888	3835.06
	59.64	375.888	3831.06
	59.72	377.888	3833.06
	59.8	377.888	3825.06
	59.88	389.888	3831.06
	59.96	371.888	3837.06
	60.04	391.888	3839.06
	60.12	381.888	3845.06
	60.2	377.888	3833.06
	60.28	375.888	3831.06
	60.36	383.888	3835.06
	60.44	393.888	3831.06
	60.52	377.888	3841.06
	60.6	381.888	3823.06
	60.68	375.888	3845.06
	60.76	381.888	3833.06
	60.84	387.888	3837.06
	60.92	397.888	3849.06
	61	383.888	3849.06
	61.08	391.888	3839.06
	61.16	403.888	3839.06
	61.24	395.888	3853.06
	61.32	397.888	3865.06
	61.4	401.888	3851.06
	61.48	405.888	3855.06
	61.56	391.888	3873.06
	61.64	407.888	3883.06
	61.72	421.888	3881.06
	61.8	425.888	3885.06
	61.88	447.888	3879.06
	61.96	437.888	3909.06
	62.04	461.888	3925.06
	62.12	455.888	3941.06
	62.2	475.888	3983.06
	62.28	523.888	3997.06
	62.36	551.888	4079.06
	62.44	603.888	4159.06
	62.52	693.888	4243.06
	62.6	813.888	4381.06
	62.68	1059.89	4527.06
	62.76	1177.89	4705.06
	62.84	1399.89	4731.06
	62.92	1255.89	4685.06
	63	1237.89	4531.06
	63.08	1079.89	4363.06
	63.16	855.888	4259.06
	63.24	727.888	4075.06
	63.32	631.888	4047.06
	63.4	545.888	3993.06
	63.48	557.888	3935.06
	63.56	463.888	3935.06
	63.64	465.888	3905.06
	63.72	447.888	3903.06
	63.8	437.888	3879.06
	63.88	443.888	3867.06
	63.96	415.888	3873.06
	64.04	403.888	3851.06
	64.12	411.888	3853.06
	64.2	399.888	3847.06
	64.28	401.888	3861.06
	64.36	395.888	3847.06
	64.44	401.888	3837.06
	64.52	407.888	3851.06
	64.6	421.888	3839.06
	64.68	385.888	3845.06
	64.76	399.888	3855.06
	64.84	393.888	3853.06
	64.92	385.888	3835.06
	65	405.888	3839.06
	65.08	393.888	3837.06
	65.16	379.888	3833.06
	65.24	383.888	3829.06
	65.32	389.888	3831.06
	65.4	383.888	3867.06
	65.48	385.888	3853.06
	65.56	403.888	3845.06
	65.64	383.888	3835.06
	65.72	381.888	3855.06
	65.8	407.888	3843.06
	65.88	415.888	3865.06
	65.96	405.888	3863.06
	66.04	425.888	3909.06
	66.12	445.888	3919.06
	66.2	469.888	3951.06
	66.28	523.888	4013.06
	66.36	567.888	4025.06
	66.44	541.888	3995.06
	66.52	557.888	3967.06
	66.6	489.888	3929.06
	66.68	479.888	3913.06
	66.76	469.888	3895.06
	66.84	437.888	3887.06
	66.92	433.888	3891.06
	67	441.888	3875.06
	67.08	429.888	3885.06
	67.16	439.888	3895.06
	67.24	443.888	3913.06
	67.32	477.888	3929.06
	67.4	485.888	3975.06
	67.48	515.888	4017.06
	67.56	555.888	4101.06
	67.64	663.888	4205.06
	67.72	829.888	4399.06
	67.8	1085.89	4557.06
	67.88	1321.89	4741.06
	67.96	1421.89	4717.06
	68.04	1327.89	4575.06
	68.12	1167.89	4469.06
	68.2	961.888	4301.06
	68.28	773.888	4133.06
	68.36	655.888	4053.06
	68.44	569.888	4021.06
	68.52	541.888	3961.06
	68.6	503.888	3985.06
	68.68	509.888	4005.06
	68.76	545.888	4019.06
	68.84	589.888	4083.06
	68.92	653.888	4163.06
	69	799.888	4217.06
	69.08	815.888	4281.06
	69.16	897.888	4187.06
	69.24	737.888	4171.06
	69.32	675.888	4069.06
	69.4	609.888	4019.06
	69.48	519.888	3983.06
	69.56	477.888	3929.06
	69.64	445.888	3901.06
	69.72	439.888	3879.06
	69.8	399.888	3881.06
	69.88	401.888	3867.06
	69.96	395.888	3859.06
	70.04	389.888	3847.06
	70.12	375.888	3849.06
	70.2	397.888	3841.06
	70.28	385.888	3841.06
	70.36	375.888	3829.06
	70.44	377.888	3821.06
	70.52	379.888	3837.06
	70.6	361.888	3821.06
	70.68	371.888	3827.06
	70.76	377.888	3823.06
	70.84	381.888	3815.06
	70.92	361.888	3827.06
	71	375.888	3825.06
	71.08	367.888	3833.06
	71.16	367.888	3821.06
	71.24	369.888	3831.06
	71.32	361.888	3819.06
	71.4	361.888	3813.06
	71.48	365.888	3819.06
	71.56	377.888	3829.06
	71.64	359.888	3815.06
	71.72	369.888	3823.06
	71.8	373.888	3827.06
	71.88	361.888	3813.06
	71.96	385.888	3817.06
	72.04	379.888	3829.06
	72.12	371.888	3825.06
	72.2	387.888	3831.06
	72.28	379.888	3845.06
	72.36	417.888	3855.06
	72.44	419.888	3883.06
	72.52	449.888	3871.06
	72.6	425.888	3901.06
	72.68	437.888	3863.06
	72.76	405.888	3861.06
	72.84	393.888	3849.06
	72.92	393.888	3835.06
	73	385.888	3837.06
	73.08	377.888	3817.06
	73.16	379.888	3815.06
	73.24	371.888	3813.06
	73.32	365.888	3813.06
	73.4	365.888	3811.06
	73.48	369.888	3805.06
	73.56	369.888	3815.06
	73.64	355.888	3811.06
	73.72	359.888	3807.06
	73.8	367.888	3803.06
	73.88	373.888	3801.06
	73.96	365.888	3809.06
	74.04	363.888	3813.06
	74.12	351.888	3795.06
	74.2	367.888	3793.06
	74.28	361.888	3807.06
	74.36	375.888	3813.06
	74.44	365.888	3801.06
	74.52	365.888	3805.06
	74.6	357.888	3807.06
	74.68	361.888	3803.06
	74.76	369.888	3815.06
	74.84	375.888	3803.06
	74.92	353.888	3807.06
	75	353.888	3809.06
	75.08	357.888	3805.06
	75.16	359.888	3807.06
	75.24	351.888	3807.06
	75.32	365.888	3817.06
	75.4	365.888	3815.06
	75.48	351.888	3807.06
	75.56	367.888	3815.06
	75.64	361.888	3815.06
	75.72	371.888	3813.06
	75.8	363.888	3803.06
	75.88	361.888	3811.06
	75.96	361.888	3807.06
	76.04	361.888	3807.06
	76.12	365.888	3813.06
	76.2	369.888	3809.06
	76.28	377.888	3841.06
	76.36	379.888	3827.06
	76.44	379.888	3817.06
	76.52	383.888	3837.06
	76.6	389.888	3857.06
	76.68	415.888	3881.06
	76.76	427.888	3893.06
	76.84	461.888	3887.06
	76.92	483.888	3925.06
	77	453.888	3919.06
	77.08	455.888	3897.06
	77.16	459.888	3877.06
	77.24	427.888	3851.06
	77.32	403.888	3861.06
	77.4	403.888	3845.06
	77.48	399.888	3831.06
	77.56	391.888	3825.06
	77.64	379.888	3811.06
	77.72	365.888	3811.06
	77.8	371.888	3823.06
	77.88	367.888	3807.06
	77.96	357.888	3809.06
	78.04	361.888	3803.06
	78.12	367.888	3807.06
	78.2	363.888	3811.06
	78.28	357.888	3815.06
	78.36	351.888	3797.06
	78.44	367.888	3803.06
	78.52	357.888	3803.06
	78.6	353.888	3803.06
	78.68	359.888	3819.06
	78.76	371.888	3799.06
	78.84	357.888	3797.06
	78.92	363.888	3803.06
	79	355.888	3803.06
	79.08	355.888	3801.06
	79.16	359.888	3801.06
	79.24	357.888	3805.06
	79.32	363.888	3807.06
	79.4	359.888	3823.06
	79.48	357.888	3805.06
	79.56	363.888	3811.06
	79.64	351.888	3799.06
	79.72	357.888	3805.06
	79.8	363.888	3813.06
	79.88	355.888	3809.06
	79.96	367.888	3801.06

## Sheet: Supplementary Figure S9
Supplementary Figure S9a							Supplementary Figure S9b

## Sheet: Supplementary Figure S10
Supplementary Figure S10	X	Comm. ZnO	C-ZnO	1% Mn,C-ZnO	2% Mn,C-ZnO	5% Mn,C-ZnO
	4.9696	65.2153	72.8087	66.6681	64.176	64.4949
	4.9498	64.6171	72.651	66.6219	64.1405	63.114
	4.93016	63.7112	72.4108	66.3349	63.0831	62.4581
	4.91067	63.2866	71.2579	65.971	62.6631	62.5853
	4.89134	62.8668	70.945	64.6635	62.6344	61.7088
	4.87216	62.6829	70.1447	64.4699	61.6841	61.0734
	4.85313	62.7311	69.5169	64.1226	61.5073	60.8241
	4.83424	62.1677	70.0246	63.6245	60.7276	60.5771
	4.8155	61.3845	68.0452	62.6739	60.2577	59.9591
	4.79691	60.687	67.442	62.3423	60.1649	59.423
	4.77846	60.1469	68.1021	61.9389	59.4816	59.1872
	4.76015	60.3507	67.0345	61.0925	59.3196	58.6615
	4.74198	59.9643	65.6755	60.6271	58.7949	58.0699
	4.72395	59.801	65.3297	60.2402	58.1323	57.1996
	4.70606	58.626	65.5959	60.6612	57.7644	56.7672
	4.6883	58.3275	65.4806	60.1315	56.904	56.1989
	4.67068	57.9609	64.5382	59.0325	56.1266	55.6378
	4.65318	56.9642	64.13	58.9479	55.9154	55.4293
	4.63582	56.8191	63.2094	58.0134	55.5681	55.1541
	4.61859	56.6753	62.6672	57.7934	54.7449	54.0636
	4.60148	56.1872	62.4944	57.7151	54.069	53.9338
	4.5845	55.7049	61.9619	56.8743	54.683	53.8052
	4.56765	55.364	61.4356	56.3883	54.2145	52.6785
	4.55092	54.9591	61.0575	56.044	53.4848	52.5569
	4.53431	54.4917	60.3305	55.5681	53.3597	52.502
	4.51782	53.6319	60.4532	54.4956	53.0381	52.1861
	4.50145	53.5071	60.1555	54.6325	52.6544	51.356
	4.4852	52.5347	59.445	54.371	52.2101	51.0499
	4.46906	52.0929	58.5383	53.1302	52.0928	50.2387
	4.45305	51.5921	58.1875	53.2037	50.8274	50.0053
	4.43714	51.4786	57.9075	53.0827	50.4648	49.8364
	4.42135	51.3027	57.5631	52.5132	50.357	49.6068
	4.40567	50.8138	56.5576	51.7603	49.6273	49.3174
	4.39011	50.2062	56.4883	51.5211	49.3391	48.4183
	4.37465	49.7915	55.8293	51.4096	48.6864	48.6254
	4.3593	49.3814	55.9588	51.2989	48.4667	47.9823
	4.34406	49.4635	55.0513	51.0649	48.733	47.0496
	4.32892	49.3016	54.4763	50.7097	48.2134	46.7814
	4.31389	48.5381	54.4801	50.0525	47.7003	46.6927
	4.29896	48.2028	53.851	49.4645	47.1933	46.1945
	4.28414	47.8709	53.4804	48.5253	47.0446	46.109
	4.26942	47.2486	52.7408	48.0739	46.3142	45.1019
	4.25479	46.9838	52.4415	48.6312	46.4602	44.7364
	4.24027	46.8376	51.5957	47.8881	46.0861	44.7147
	4.22585	46.6349	51.974	47.5629	46.0022	44.1861
	4.21153	46.0902	52.0469	47.1253	45.5203	44.1666
	4.1973	46.2919	51.0939	46.6926	45.1568	43.8686
	4.18316	45.641	50.5716	46.5498	44.3501	42.7491
	4.16913	44.8313	50.6475	45.8984	44.0532	42.9532
	4.15518	44.2551	50.3091	45.8166	44.3656	42.7206
	4.14133	44.5114	49.9743	45.9036	44.0154	42.1131
	4.12757	43.9421	49.8174	45.432	43.1792	41.4077
	4.11391	43.326	48.6238	45.353	42.9478	41.3454
	4.10033	43.31	48.6459	44.8343	42.8793	41.2834
	4.08684	43.3478	48.782	44.3218	42.1719	41.117
	4.07344	43.3854	48.236	43.7618	41.475	40.6398
	4.06013	42.7299	48.0901	43.637	41.1523	40.8403
	4.04691	42.5575	47.6656	43.034	41.2998	39.8562
	4.03377	42.0197	46.6376	42.9135	40.6711	40.005
	4.02071	41.437	46.83	42.5312	40.102	39.645
	4.00774	41.273	46.5284	42.3615	40.4022	39.2389
	3.99486	40.7016	45.7422	42.2452	40.0924	39.3872
	3.98205	41.0512	45.772	41.2555	39.9866	38.5395
	3.96933	40.4857	45.6945	41.0941	39.7315	38.0974
	3.95669	39.9276	45.4039	41.2383	39.3299	37.8551
	3.94413	40.0231	44.8516	40.8255	39.1793	37.712
	3.93165	39.7206	44.2538	40.4174	38.7847	37.4256
	3.91924	39.2737	44.3917	40.1628	39.0774	37.3333
	3.90692	39.2225	43.9057	40.0589	38.2016	37.1942
	3.89467	39.3182	43.1178	39.6118	37.7707	36.9139
	3.8825	38.5889	42.9505	39.4621	38.1081	36.3551
	3.8704	38.2531	42.8857	38.7815	37.8233	35.4343
	3.85839	38.1587	42.0676	38.7809	37.2585	35.4441
	3.84644	37.5919	41.5591	38.5889	36.841	35.1793
	3.83457	37.548	41.6982	38.3511	36.6604	35.2351
	3.82277	37.364	41.6391	37.6918	36.3429	34.6125
	3.81104	36.8569	40.7976	37.5076	35.8003	34.5347
	3.79939	36.3106	40.9366	37.604	35.7178	34.2349
	3.7878	36.2262	40.6389	37.5142	35.681	33.938
	3.77629	36.4609	40.1527	37.1943	35.7801	33.3821
	3.76485	36.0592	40.4347	37.015	35.116	33.3974
	3.75347	35.4383	39.7162	36.519	34.9484	33.0661
	3.74217	35.3141	39.2426	36.0293	34.5181	33.1684
	3.73093	35.3237	39.1472	36.0368	34.311	33.0552
	3.71976	35.2448	38.6352	35.9105	34.367	32.6447
	3.70866	35.2987	38.4969	35.5194	34.1189	32.2813
	3.69762	34.3048	38.4054	35.1327	33.787	31.9639
	3.68665	34.3603	38.4517	35.0117	33.3309	31.6085
	3.67574	33.8572	37.7713	34.7615	33.4308	31.5867
	3.6649	33.6153	37.6837	34.4706	33.1073	31.2776
	3.65412	33.5447	37.4177	34.1399	32.9547	30.8498
	3.6434	33.3903	36.3588	33.8551	32.5535	30.7498
	3.63275	32.8197	36.3215	33.8685	32.1983	30.6105
	3.62216	32.6286	35.8493	33.3358	31.8062	30.5123
	3.61163	32.9347	35.7275	32.7691	31.8658	30.0573
	3.60116	32.6205	35.6065	32.5794	31.4789	29.8046
	3.59075	31.9839	35.5721	32.2281	31.2972	29.4374
	3.5804	31.8402	35.3248	31.9616	30.8778	28.8818
	3.57011	31.6575	35.2067	31.9394	30.4243	28.8309
	3.55989	31.5163	34.7531	31.7165	30.0939	28.4758
	3.54971	31.0985	34.3047	31.5754	30.0387	28.3888
	3.5396	30.9609	34.0682	31.2373	29.9452	28.3403
	3.52955	30.4727	33.6699	30.9029	29.5831	28.0299
	3.51955	30.689	33.5202	30.728	29.3013	27.9457
	3.5096	30.361	33.0882	30.3223	28.7959	27.8619
	3.49972	30.0749	32.9423	30.0749	28.3724	27.3381
	3.48989	29.9444	32.4387	29.9444	28.1391	26.7498
	3.48011	29.5494	31.8631	29.7009	27.908	26.7438
	3.47039	29.3093	31.9987	29.2342	27.6428	26.2735
	3.46072	28.7738	31.7815	29.0343	27.1994	25.9154
	3.45111	28.5035	31.5277	28.5773	26.7979	25.8067
	3.44155	28.3458	30.8925	28.236	26.6851	25.4205
	3.43204	27.8262	30.646	27.79	26.3966	25.1079
	3.42259	27.5292	30.2135	27.6731	25.9716	24.9015
	3.41319	26.9867	29.8237	27.4496	25.6214	24.4938
	3.40384	26.4525	29.5494	26.9449	25.4126	24.0918
	3.39454	26.2733	28.9481	26.3081	24.9337	23.7613
	3.38529	25.8198	28.2482	26.1303	24.7643	23.4022
	3.37609	25.4066	27.9519	25.7481	24.3959	22.8859
	3.36694	24.7974	27.3762	25.5066	24.0983	22.6337
	3.35784	24.034	26.74	25.0318	23.7713	22.194
	3.34879	23.3511	26.2518	24.6637	23.4484	21.8235
	3.33978	22.6181	25.4662	24.2344	23.0009	21.3961
	3.33083	21.5901	24.4657	24.0392	22.4023	20.732
	3.32193	20.3507	23.7488	23.1695	21.8769	20.1713
	3.31307	18.8942	22.6975	22.5714	21.3604	19.4454
	3.30426	17.0323	21.3385	21.8296	20.7022	18.9661
	3.29549	14.664	20.1167	21.1343	19.9986	18.3538
	3.28677	12.0923	18.8514	20.1282	19.3397	17.7271
	3.2781	9.53556	17.6612	19.123	18.5539	17.1687
	3.26947	7.32852	16.4626	17.9542	17.8435	16.6222
	3.26089	5.46652	15.1848	16.9084	17.0966	16.035
	3.25236	3.92311	14.0135	15.8733	16.4223	15.4359
	3.24386	2.74769	12.8484	14.7263	15.7905	15.0014
	3.23542	1.91756	11.7396	13.6758	15.0487	14.6498
	3.22701	1.36464	10.7495	12.6693	14.5245	14.1579
	3.21865	1.002	9.8482	11.7944	14.0363	13.7484
	3.21034	0.74024	9.01001	10.9339	13.5118	13.3706
	3.20206	0.56142	8.23142	10.2327	12.9998	13.0229
	3.19383	0.44132	7.56188	9.55816	12.5907	12.7727
	3.18564	0.35868	6.90719	8.92893	12.2126	12.5037
	3.17749	0.29179	6.33314	8.4161	11.842	12.2167
	3.16939	0.2476	5.78675	7.92094	11.5006	12.0003
	3.16132	0.21012	5.28209	7.49503	11.1869	11.7868
	3.1533	0.18663	4.84442	7.11658	10.9834	11.5764
	3.14532	0.16463	4.46754	6.8153	10.6797	11.3477
	3.13737	0.14892	4.10768	6.49	10.4831	11.1643
	3.12947	0.13637	3.77681	6.2366	10.3095	11.0248
	3.12161	0.12443	3.508	5.97421	10.1183	10.887
	3.11378	0.11732	3.22796	5.74855	9.9101	10.7302
	3.106	0.1084	2.97159	5.54295	9.72457	10.5754
	3.09825	0.09792	2.74752	5.39954	9.54164	10.4024
	3.09055	0.08987	2.54314	5.24454	9.39929	10.2714
	3.08288	0.08577	2.35707	5.06476	9.25865	10.1221
	3.07525	0.07831	2.16986	4.91621	9.1012	9.97474
	3.06765	0.07454	2.01731	4.7706	8.96419	9.88688
	3.0601	0.07088	1.86269	4.64105	8.82896	9.76164
	3.05258	0.06575	1.73097	4.52689	8.69538	9.61881
	3.0451	0.06084	1.60468	4.4147	8.5813	9.47775
	3.03765	0.05759	1.50605	4.3297	8.5039	9.33838
	3.03024	0.05444	1.411	4.23345	8.37454	9.23753
	3.02287	0.0514	1.31949	4.15106	8.26418	9.13774
	3.01553	0.0498	1.23147	4.05771	8.17229	9.03894
	3.00823	0.04691	1.14689	3.97786	8.04721	8.95918
	3.00097	0.04288	1.08438	3.91105	7.90683	8.82661
	2.99373	0.04023	1.01785	3.84511	7.80169	8.71323
	2.98654	0.03885	0.94792	3.76845	7.73101	8.63628
	2.97938	0.03636	0.9033	3.70438	7.64448	8.56002
	2.97225	0.03506	0.84897	3.64117	7.54249	8.43257
	2.96516	0.03272	0.80188	3.57879	7.42553	8.32381
	2.9581	0.0315	0.7615	3.52835	7.34204	8.23321
	2.95107	0.03032	0.72234	3.48952	7.2435	8.14352
	2.94408	0.02916	0.6844	3.42925	7.17765	8.05477
	2.93712	0.02803	0.64766	3.36978	7.06546	7.95034
	2.93019	0.02504	0.62129	3.32179	6.95467	7.86349
	2.92329	0.024	0.59109	3.26379	6.89123	7.74493
	2.91643	0.02389	0.55742	3.21702	6.78275	7.66012
	2.9096	0.02378	0.53335	3.18118	6.72082	7.56015
	2.9028	0.02192	0.50579	3.12514	6.62951	7.44543
	2.89604	0.02097	0.48713	3.08002	6.53929	7.36357
	2.8893	0.02004	0.46495	3.04551	6.45005	7.28248
	2.8826	0.01995	0.44724	3.00135	6.36187	7.18679
	2.87593	0.01906	0.43374	2.95772	6.2747	7.09216
	2.86928	0.01819	0.41309	2.90483	6.20276	6.99854
	2.86267	0.01734	0.40025	2.88173	6.11744	6.92108
	2.85609	0.01726	0.38412	2.84918	6.0612	6.84439
	2.84954	0.01644	0.37186	2.79786	5.96364	6.76848
	2.84302	0.01565	0.35985	2.75668	5.86731	6.69334
	2.83653	0.01488	0.3481	2.72534	5.79949	6.61895
	2.83007	0.01551	0.33331	2.69432	5.73238	6.54533
	2.82364	0.01406	0.32533	2.65442	5.65253	6.45808
	2.81723	0.014	0.31747	2.61499	5.57356	6.38601
	2.81086	0.01328	0.30663	2.59411	5.49554	6.28649
	2.80451	0.01322	0.29908	2.55544	5.43145	6.21609
	2.7982	0.01253	0.29469	2.51723	5.35511	6.14646
	2.79191	0.01186	0.28735	2.48828	5.27962	6.06373
	2.78565	0.01242	0.27719	2.45963	5.23045	5.99558
	2.77942	0.01175	0.27014	2.43127	5.13125	5.91459
	2.77321	0.0117	0.26321	2.39461	5.07081	5.8613
	2.76704	0.01165	0.25922	2.3669	5.01104	5.79521
	2.76089	0.01101	0.24972	2.33103	4.91507	5.71655
	2.75477	0.01039	0.24588	2.30395	4.83255	5.65187
	2.74867	0.01034	0.24208	2.27715	4.78709	5.58782
	2.7426	0.0103	0.23832	2.25061	4.73011	5.52442
	2.73656	0.01025	0.23197	2.2162	4.6501	5.44889
	2.73055	0.01021	0.22834	2.1822	4.59451	5.39957
	2.72456	0.00962	0.22475	2.15661	4.52788	5.33807
	2.7186	0.00958	0.2212	2.13127	4.46203	5.25225
	2.71266	0.00901	0.21769	2.09833	4.39693	5.19217
	2.70675	0.00897	0.21423	2.08138	4.34388	5.14499
	2.70087	0.00843	0.20834	2.06457	4.28021	5.06171
	2.69501	0.0089	0.20744	2.03251	4.21726	5.0156
	2.68918	0.00836	0.20168	2.00845	4.15507	4.95793
	2.68337	0.00832	0.19842	1.97708	4.10445	4.91271
	2.67759	0.00781	0.19519	1.95357	4.0436	4.8561
	2.67183	0.00777	0.19435	1.93029	3.99412	4.80005
	2.66609	0.00822	0.19118	1.89991	3.93455	4.75616
	2.66039	0.00771	0.18805	1.88447	3.87573	4.68964
	2.6547	0.00767	0.18724	1.8619	3.81757	4.64668
	2.64904	0.00764	0.18416	1.83239	3.77038	4.60412
	2.6434	0.00808	0.18112	1.81747	3.73388	4.55064
	2.63779	0.00758	0.18036	1.7956	3.67747	4.50892
	2.6322	0.00755	0.17516	1.76694	3.6117	4.44532
	2.62664	0.00706	0.17442	1.74557	3.55672	4.40448
	2.6211	0.00704	0.17151	1.72441	3.5122	4.35305
	2.61558	0.00657	0.16863	1.70348	3.4584	4.31298
	2.61008	0.00655	0.16792	1.68276	3.40523	4.26246
	2.60461	0.00695	0.1651	1.66225	3.37181	4.22318
	2.59916	0.00692	0.16441	1.64195	3.3292	4.18423
	2.59374	0.00689	0.16163	1.63511	3.27766	4.13509
	2.58833	0.00644	0.16095	1.61511	3.236	4.09688
	2.58295	0.00641	0.16029	1.59533	3.1948	4.04862
	2.57759	0.00638	0.15757	1.57575	3.14488	4.02149
	2.57226	0.00678	0.15489	1.55637	3.10464	3.98431
	2.56694	0.00633	0.15425	1.53719	3.06479	3.93723
	2.56165	0.00631	0.15161	1.52452	3.03429	3.90075
	2.55638	0.00669	0.15099	1.50568	2.98637	3.87465
	2.55113	0.00625	0.14839	1.48703	2.94778	3.82874
	2.5459	0.00623	0.14779	1.46858	2.90959	3.80312
	2.5407	0.0062	0.14524	1.45644	2.87183	3.76785
	2.53551	0.00579	0.14465	1.43831	2.83444	3.74265
	2.53035	0.00615	0.14406	1.42641	2.79746	3.70792
	2.5252	0.00613	0.14157	1.4086	2.77766	3.66378
	2.52008	0.0061	0.14099	1.39693	2.73298	3.62971
	2.51498	0.00569	0.13855	1.37944	2.69709	3.60548
	2.5099	0.00605	0.13799	1.36799	2.66978	3.57193
	2.50484	0.00603	0.13743	1.35081	2.63457	3.5481
	2.4998	0.00601	0.13503	1.33959	2.59974	3.51506
	2.49478	0.0056	0.13267	1.32846	2.56528	3.48231
	2.48978	0.00596	0.13214	1.30601	2.53911	3.46837
	2.4848	0.00593	0.13161	1.29513	2.51318	3.44528
	2.47984	0.00553	0.13109	1.28434	2.47968	3.41319
	2.4749	0.00551	0.12878	1.26806	2.44652	3.37228
	2.46998	0.00549	0.12827	1.25747	2.42141	3.3408
	2.46508	0.00547	0.126	1.24148	2.3889	3.31857
	2.4602	0.00582	0.12551	1.23657	2.37186	3.30544
	2.45534	0.00579	0.12501	1.22081	2.33991	3.28349
	2.45049	0.00577	0.12452	1.2106	2.31574	3.25283
	2.44567	0.00575	0.12403	1.19512	2.2918	3.23125
	2.44086	0.00536	0.12183	1.19043	2.26072	3.2098
	2.43608	0.00534	0.11966	1.17518	2.23	3.18853
	2.43131	0.00532	0.11919	1.16008	2.21403	3.15875
	2.42656	0.0053	0.11706	1.15034	2.18382	3.13782
	2.42183	0.00528	0.11661	1.14068	2.16105	3.11704
	2.41712	0.00526	0.11451	1.1311	2.13849	3.08791
	2.41243	0.00524	0.11407	1.1216	2.12316	3.06749
	2.40775	0.00522	0.11363	1.1071	2.09398	3.03878
	2.40309	0.0052	0.11158	1.09778	2.07894	3.01868
	2.39846	0.00518	0.11115	1.08853	2.05028	2.99874
	2.39383	0.00516	0.11072	1.07936	2.02871	2.97891
	2.38923	0.00514	0.10871	1.07027	2.00736	2.94283
	2.38464	0.00546	0.10829	1.06124	1.98619	2.93153
	2.38008	0.00544	0.10788	1.04742	1.97191	2.9122
	2.37553	0.00508	0.10747	1.03857	1.94445	2.88492
	2.37099	0.00506	0.10551	1.02498	1.91728	2.85784
	2.36648	0.00504	0.10511	1.0163	1.90346	2.839
	2.36198	0.00502	0.10471	1.01244	1.88324	2.82821
	2.3575	0.005	0.10431	1.00387	1.8632	2.80169
	2.35303	0.00498	0.10241	0.99069	1.84334	2.78322
	2.34858	0.0053	0.10202	0.98694	1.82367	2.76489
	2.34415	0.00528	0.10015	0.97395	1.80418	2.73893
	2.33974	0.00493	0.09977	0.96109	1.78487	2.71319
	2.33534	0.00491	0.09793	0.95748	1.76573	2.68766
	2.33096	0.00522	0.09756	0.9448	1.75294	2.67759
	2.32659	0.00487	0.0972	0.94127	1.74023	2.65238
	2.32224	0.00485	0.09683	0.93326	1.71543	2.63493
	2.31791	0.00484	0.09647	0.92531	1.69694	2.6176
	2.31359	0.00482	0.09468	0.91743	1.68461	2.60039
	2.30929	0.0048	0.09292	0.90522	1.66641	2.5833
	2.30501	0.00478	0.09257	0.89749	1.64246	2.5516
	2.30074	0.00476	0.09223	0.88982	1.6305	2.53482
	2.29649	0.00475	0.09189	0.88222	1.6128	2.51817
	2.29225	0.00505	0.09017	0.87039	1.60104	2.50162
	2.28803	0.00471	0.08984	0.86293	1.58361	2.4852
	2.28382	0.00469	0.08951	0.85976	1.56634	2.45455
	2.27963	0.00468	0.08782	0.85239	1.5549	2.43843
	2.27546	0.00466	0.0875	0.84508	1.53791	2.42243
	2.2713	0.00464	0.08718	0.83368	1.52668	2.40653
	2.26715	0.00463	0.08553	0.83064	1.50994	2.38372
	2.26302	0.00492	0.08522	0.82351	1.49336	2.36807
	2.25891	0.0049	0.08491	0.81643	1.48243	2.35254
	2.25481	0.00489	0.08461	0.8094	1.46612	2.33711
	2.25072	0.00487	0.0843	0.79841	1.45537	2.32178
	2.24665	0.00454	0.0827	0.79552	1.43931	2.29974
	2.2426	0.00453	0.0824	0.78867	1.4234	2.28467
	2.23856	0.00482	0.0821	0.78186	1.41295	2.2697
	2.23453	0.0048	0.08181	0.77511	1.40257	2.24811
	2.23052	0.00478	0.08025	0.76451	1.38701	2.23338
	2.22652	0.00446	0.07996	0.76177	1.37681	2.21211
	2.22254	0.00445	0.07842	0.75518	1.3615	2.19103
	2.21857	0.00443	0.07814	0.74865	1.35148	2.17665
	2.21462	0.00471	0.07786	0.74598	1.34153	2.16891
	2.21068	0.0044	0.07759	0.73952	1.32656	2.15471
	2.20675	0.00468	0.07609	0.73689	1.31678	2.13414
	2.20284	0.00466	0.07582	0.72675	1.30708	2.12016
	2.19894	0.00435	0.07555	0.72044	1.29744	2.10627
	2.19505	0.00434	0.07529	0.71419	1.28289	2.08613
	2.19118	0.00432	0.07382	0.71167	1.26848	2.07246
	2.18732	0.00431	0.07356	0.70549	1.2591	2.05261
	2.18348	0.00458	0.07331	0.69935	1.25468	2.04541
	2.17965	0.00428	0.07188	0.6969	1.24541	2.03202
	2.17583	0.00426	0.07046	0.69084	1.23137	2.01872
	2.17203	0.00425	0.07022	0.68483	1.22227	2.00552
	2.16824	0.00452	0.07113	0.68244	1.20846	1.9924
	2.16446	0.0045	0.06973	0.6765	1.1995	1.97328
	2.1607	0.00449	0.06949	0.67415	1.19062	1.96037
	2.15694	0.00419	0.06925	0.66828	1.18178	1.94753
	2.15321	0.00446	0.06901	0.66245	1.17303	1.93481
	2.14948	0.00444	0.06877	0.65667	1.15969	1.92215
	2.14577	0.00442	0.06741	0.65441	1.15108	1.90958
	2.14207	0.00441	0.06718	0.6487	1.14253	1.8971
	2.13838	0.00439	0.06585	0.64303	1.13404	1.88469
	2.13471	0.0041	0.06562	0.64083	1.12109	1.87238
	2.13105	0.00409	0.0654	0.63523	1.11725	1.86015
	2.1274	0.00435	0.06517	0.63305	1.10894	1.84799
	2.12376	0.00406	0.06387	0.62752	1.10069	1.83591
	2.12014	0.00432	0.06365	0.62538	1.0925	1.82966
	2.11652	0.0043	0.06344	0.61992	1.08436	1.81771
	2.11293	0.00429	0.06322	0.61449	1.0763	1.80019
	2.10934	0.00428	0.06195	0.61241	1.06828	1.79408
	2.10576	0.00426	0.06174	0.60705	1.06032	1.78236
	2.1022	0.00425	0.06258	0.60499	1.05242	1.77074
	2.09865	0.00423	0.06133	0.5997	1.04457	1.7592
	2.09511	0.00422	0.06112	0.59768	1.03252	1.74772
	2.09158	0.0042	0.06091	0.59244	1.0248	1.73632
	2.08807	0.00419	0.05968	0.58725	1.02136	1.72501
	2.08456	0.00418	0.05948	0.58528	1.00954	1.71375
	2.08107	0.00416	0.05929	0.58014	1.00199	1.70258
	2.07759	0.00415	0.05909	0.57821	0.99864	1.69149
	2.07412	0.00413	0.05789	0.57313	0.98705	1.68584
	2.07067	0.00412	0.05769	0.57122	0.98377	1.66952
	2.06722	0.00411	0.0575	0.56621	0.9764	1.66396
	2.06379	0.00409	0.05633	0.56123	0.9691	1.65313
	2.06036	0.00408	0.05712	0.5563	0.96183	1.63708
	2.05695	0.00407	0.05693	0.55445	0.95463	1.62641
	2.05355	0.00405	0.05577	0.55262	0.94348	1.62104
	2.05017	0.00404	0.05559	0.54776	0.93641	1.6105
	2.04679	0.00403	0.0554	0.54596	0.92937	1.60001
	2.04342	0.00401	0.05427	0.54115	0.92238	1.58959
	2.04007	0.004	0.05504	0.53639	0.91936	1.57925
	2.03672	0.00399	0.05391	0.53463	0.90856	1.56896
	2.03339	0.00397	0.05373	0.52992	0.89787	1.55876
	2.03007	0.00396	0.05356	0.52819	0.89494	1.54861
	2.02675	0.00395	0.05245	0.52353	0.88819	1.53852
	2.02345	0.00393	0.05228	0.52182	0.8815	1.52351
	2.02016	0.00392	0.05211	0.51722	0.87485	1.51358
	2.01688	0.00366	0.05194	0.51554	0.86825	1.50372
	2.01361	0.0039	0.05177	0.51099	0.86169	1.49885
	2.01036	0.00388	0.0507	0.50647	0.85519	1.4891
	2.00711	0.00387	0.05053	0.50483	0.84873	1.47941
	2.00387	0.00386	0.05037	0.50037	0.84231	1.46977
	2.00064	0.00385	0.05021	0.49876	0.83593	1.4602
	1.99743	0.00359	0.05005	0.49434	0.82961	1.4507
	1.99422	0.00382	0.04989	0.49276	0.82332	1.44604
	1.99103	0.00381	0.04884	0.48839	0.81709	1.43187
	1.98784	0.0038	0.04869	0.48683	0.81088	1.42254
	1.98466	0.00379	0.04766	0.48251	0.80473	1.41327
	1.9815	0.00353	0.04751	0.48098	0.79862	1.40878
	1.97834	0.00352	0.04822	0.47945	0.79255	1.40429
	1.9752	0.00375	0.04807	0.4752	0.78303	1.3905
	1.97206	0.00374	0.04706	0.47369	0.78054	1.38144
	1.96894	0.00373	0.04691	0.46679	0.7746	1.37246
	1.96582	0.00371	0.04676	0.46532	0.7687	1.36352
	1.96272	0.0037	0.04577	0.46385	0.76285	1.35008
	1.95962	0.00369	0.04562	0.45972	0.76044	1.34582
	1.95654	0.00368	0.04548	0.45563	0.75125	1.33706
	1.95346	0.00367	0.04534	0.45157	0.74551	1.32835
	1.95039	0.00366	0.0452	0.45015	0.73981	1.31969
	1.94734	0.00364	0.04423	0.45136	0.73416	1.31111
	1.94429	0.00363	0.04409	0.44734	0.73186	1.307
	1.94125	0.00386	0.04396	0.44594	0.72626	1.29849
	1.93822	0.00361	0.04382	0.44197	0.7207	1.28564
	1.9352	0.0036	0.04368	0.4406	0.71518	1.27725
	1.93219	0.00359	0.04274	0.43923	0.71296	1.27328
	1.92919	0.00358	0.04261	0.43531	0.70425	1.26499
	1.9262	0.00357	0.04248	0.43143	0.70207	1.25675
	1.92322	0.00355	0.04314	0.4301	0.69669	1.24856
	1.92025	0.00354	0.04222	0.42626	0.69134	1.24043
	1.91728	0.00353	0.04209	0.42494	0.68285	1.23233
	1.91433	0.00352	0.04196	0.42363	0.68075	1.2243
	1.91138	0.00351	0.04105	0.41985	0.67551	1.21631
	1.90845	0.0035	0.04092	0.4161	0.67031	1.20839
	1.90552	0.00349	0.0408	0.41482	0.66514	1.2005
	1.9026	0.00348	0.04067	0.41355	0.66311	1.19683
	1.89969	0.00347	0.04055	0.40985	0.65799	1.18902
	1.89679	0.00346	0.04043	0.4086	0.65599	1.18127
	1.8939	0.00345	0.0403	0.40736	0.64788	1.17356
	1.89102	0.00344	0.04018	0.40371	0.64287	1.17
	1.88815	0.00343	0.04006	0.40248	0.64092	1.16237
	1.88528	0.00342	0.03994	0.39888	0.63596	1.15479
	1.88242	0.00341	0.03907	0.40005	0.63104	1.14725
	1.87958	0.0034	0.03895	0.39884	0.62616	1.13977
	1.87674	0.00338	0.03883	0.39527	0.62131	1.13233
	1.87391	0.00337	0.03871	0.39173	0.62239	1.13291
	1.87108	0.00336	0.0386	0.39055	0.61757	1.12155
	1.86827	0.00335	0.03775	0.38705	0.61571	1.11818
	1.86547	0.00334	0.03764	0.38358	0.61095	1.11483
	1.86267	0.00333	0.03753	0.38473	0.60621	1.10365
	1.85988	0.00332	0.0367	0.38128	0.6044	1.10034
	1.8571	0.00331	0.03659	0.38014	0.60259	1.09706
	1.85433	0.00352	0.03648	0.37901	0.59792	1.09379
	1.85156	0.00351	0.03637	0.37561	0.59614	1.0828
	1.84881	0.00328	0.03556	0.37223	0.58868	1.07575
	1.84606	0.00328	0.03546	0.37338	0.58976	1.07255
	1.84332	0.00327	0.03466	0.37227	0.58519	1.06937
	1.84059	0.00326	0.03456	0.36893	0.58065	1.06241
	1.83787	0.00325	0.03446	0.36784	0.57894	1.06305
	1.83516	0.00324	0.03436	0.36453	0.57167	1.05238
	1.83245	0.00323	0.03358	0.36346	0.56998	1.04927
	1.82975	0.00322	0.03348	0.36019	0.5683	1.04244
	1.82706	0.00342	0.03338	0.35913	0.56388	1.03938
	1.82438	0.0032	0.03262	0.35808	0.5595	1.03262
	1.8217	0.00319	0.03319	0.35485	0.55786	1.02959
	1.81903	0.00339	0.03243	0.35382	0.55351	1.02657
	1.81637	0.00338	0.03234	0.35278	0.55189	1.02357
	1.81372	0.00316	0.03224	0.3496	0.55028	1.01693
	1.81108	0.00315	0.0315	0.34859	0.54868	1.01397
	1.80844	0.00314	0.03141	0.34757	0.54709	1.01102
	1.80581	0.00313	0.03132	0.34656	0.54283	1.00445
	1.80319	0.00312	0.03123	0.34556	0.53861	1.00154
	1.80058	0.00312	0.03114	0.34245	0.53441	0.99864
	1.79797	0.00311	0.03105	0.33936	0.53549	0.99217
	1.79538	0.0031	0.03096	0.33838	0.53133	0.98931
	1.79278	0.00309	0.03024	0.3374	0.52719	0.98289
	1.7902	0.00308	0.03015	0.33643	0.52308	0.98006
	1.78763	0.00307	0.03007	0.33339	0.52158	0.97725
	1.78506	0.00326	0.02937	0.33244	0.52008	0.97444
	1.7825	0.00305	0.02928	0.33148	0.51859	0.97165
	1.77994	0.00304	0.0292	0.33053	0.5171	0.96536
	1.7774	0.00323	0.02972	0.32755	0.51307	0.96261
	1.77486	0.00323	0.02964	0.32662	0.50907	0.95986
	1.77233	0.00322	0.02895	0.32569	0.50762	0.95712
	1.7698	0.00301	0.02887	0.32476	0.50366	0.95094
	1.76728	0.003	0.02878	0.32183	0.50223	0.94479
	1.76477	0.00299	0.0287	0.31892	0.49831	0.94211
	1.76227	0.00298	0.02862	0.31801	0.4969	0.93944
	1.75977	0.00298	0.02854	0.31711	0.49549	0.93338
	1.75728	0.00297	0.02787	0.31424	0.49162	0.93074
	1.7548	0.00296	0.02779	0.31139	0.49023	0.92473
	1.75233	0.00314	0.02771	0.31052	0.48885	0.9255
	1.74986	0.00314	0.02763	0.30964	0.48503	0.91953
	1.7474	0.00313	0.02756	0.30683	0.48124	0.91695
	1.74494	0.00312	0.0269	0.30404	0.47989	0.91104
	1.7425	0.00292	0.0274	0.30511	0.47614	0.90517
	1.74006	0.00291	0.02733	0.30426	0.47481	0.90595
	1.73762	0.00309	0.02668	0.3015	0.47109	0.89681
	1.7352	0.00289	0.0266	0.30066	0.46978	0.89432
	1.73278	0.00289	0.02653	0.29792	0.4661	0.89183
	1.73036	0.00288	0.02646	0.29709	0.46244	0.88608
	1.72796	0.00306	0.02582	0.29627	0.46116	0.88037
	1.72556	0.00305	0.02575	0.29357	0.45988	0.87793
	1.72316	0.00304	0.02624	0.29276	0.4586	0.87549
	1.72078	0.00303	0.02561	0.29009	0.45501	0.86986
	1.7184	0.00302	0.02554	0.28929	0.45144	0.86746
	1.71602	0.00302	0.02602	0.28849	0.44789	0.86505
	1.71366	0.00301	0.02595	0.28586	0.44666	0.8595
	1.71129	0.003	0.02533	0.28507	0.44543	0.85395
	1.70894	0.00299	0.02526	0.28429	0.4442	0.84846
	1.70659	0.00298	0.02519	0.2817	0.43845	0.84613
	1.70425	0.00279	0.02512	0.27912	0.435	0.84381
	1.70192	0.00278	0.02505	0.27836	0.43381	0.83838
	1.69959	0.00296	0.02498	0.27581	0.43262	0.83298
	1.69727	0.00295	0.02492	0.27505	0.43144	0.83071
	1.69495	0.00294	0.02485	0.2743	0.42804	0.82536
	1.69264	0.00275	0.02478	0.27179	0.42467	0.82311
	1.69034	0.00293	0.02471	0.27105	0.42352	0.81782
	1.68804	0.00292	0.02412	0.26856	0.42017	0.81559
	1.68575	0.00291	0.02458	0.26609	0.41685	0.81034
	1.68347	0.0029	0.02451	0.26711	0.41573	0.80815
	1.68119	0.00272	0.02392	0.26465	0.4146	0.80295
	1.67892	0.00289	0.02386	0.26222	0.41133	0.80078
	1.67665	0.00288	0.02379	0.26151	0.40807	0.79562
	1.67439	0.00287	0.02373	0.2608	0.40484	0.7905
	1.67214	0.00269	0.02367	0.2584	0.40375	0.78245
	1.66989	0.00286	0.0236	0.25601	0.39844	0.78035
	1.66765	0.00285	0.02303	0.25364	0.39737	0.77531
	1.66542	0.00284	0.02297	0.25129	0.39631	0.77617
	1.66319	0.00283	0.02291	0.25062	0.39316	0.76825
	1.66096	0.00265	0.02285	0.24995	0.3921	0.76329
	1.65874	0.00282	0.02278	0.24763	0.38898	0.76415
	1.65653	0.00281	0.02323	0.24862	0.38795	0.75922
	1.65433	0.00263	0.02316	0.24467	0.38486	0.75146
	1.65213	0.00262	0.0226	0.24402	0.3818	0.74946
	1.64993	0.00279	0.02254	0.24337	0.37875	0.74747
	1.64775	0.00278	0.02199	0.24111	0.37775	0.73982
	1.64556	0.00295	0.02193	0.24047	0.37674	0.73785
	1.64339	0.00277	0.02236	0.23823	0.37374	0.73309
	1.64122	0.00259	0.02231	0.236	0.37075	0.73115
	1.63905	0.00275	0.02176	0.23538	0.36778	0.72643
	1.63689	0.00292	0.0217	0.23476	0.36681	0.72451
	1.63474	0.00291	0.02165	0.23256	0.3619	0.71706
	1.63259	0.00273	0.02159	0.23038	0.36095	0.71518
	1.63045	0.00272	0.02153	0.22978	0.36001	0.7133
	1.62831	0.00289	0.02196	0.22762	0.35711	0.70869
	1.62618	0.00271	0.02142	0.22702	0.35618	0.70684
	1.62405	0.0027	0.02136	0.22643	0.35331	0.69954
	1.62193	0.00269	0.02084	0.22277	0.35047	0.69501
	1.61982	0.00269	0.02125	0.22372	0.34765	0.6932
	1.61771	0.00268	0.0212	0.22009	0.34674	0.6914
	1.6156	0.00267	0.02068	0.21952	0.34394	0.68691
	1.61351	0.00267	0.02062	0.21895	0.34116	0.68247
	1.61141	0.00266	0.02057	0.21838	0.34027	0.68069
	1.60933	0.00265	0.02098	0.21333	0.33752	0.67894
	1.60724	0.00265	0.02092	0.21278	0.33665	0.6719
	1.60517	0.00264	0.01995	0.21223	0.33392	0.66754
	1.6031	0.00263	0.02036	0.21168	0.33306	0.66582
	1.60103	0.00279	0.0203	0.20967	0.33036	0.66149
	1.59897	0.00278	0.02025	0.20767	0.32768	0.6572
	1.59692	0.00278	0.02066	0.20713	0.32867	0.65293
	1.59487	0.0026	0.02015	0.2066	0.32418	0.64868
	1.59282	0.0026	0.0201	0.20463	0.32154	0.64702
	1.59078	0.00259	0.0196	0.20267	0.31892	0.64536
	1.58875	0.00258	0.01955	0.20073	0.3181	0.64117
	1.58672	0.00258	0.0195	0.20022	0.31729	0.637
	1.58469	0.00257	0.01945	0.19971	0.3147	0.63032
	1.58268	0.00256	0.01984	0.19779	0.31036	0.62873
	1.58066	0.00256	0.01935	0.19728	0.30957	0.62462
	1.57865	0.00271	0.0193	0.19538	0.31054	0.62303
	1.57665	0.00271	0.01882	0.19489	0.30626	0.61897
	1.57465	0.00254	0.0192	0.19439	0.30374	0.61493
	1.57266	0.00253	0.01915	0.19252	0.30125	0.61092
	1.57067	0.00253	0.0191	0.19066	0.29876	0.60937
	1.56869	0.00268	0.01906	0.18881	0.29973	0.60784
	1.56671	0.00267	0.01901	0.18834	0.29897	0.60143
	1.56474	0.00251	0.01853	0.18651	0.29311	0.5975
	1.56277	0.0025	0.01891	0.18604	0.29407	0.59359
	1.5608	0.00249	0.01887	0.18423	0.29164	0.59209
	1.55885	0.00265	0.01882	0.18377	0.28923	0.58822
	1.55689	0.00248	0.01835	0.18331	0.28851	0.58674
	1.55494	0.00248	0.0183	0.18152	0.28612	0.58289
	1.553	0.00263	0.01825	0.17975	0.2854	0.58144

[truncated: 5 more sheets: Supplementary Figure S11, Supplementary Figure S12, Supplementary Figure S13, Supplementary Table S1, Supplementary Table S3]
